# Supplementary material for: Genetic and cultural adaptations underlie the establishment of dairy pastoralism in the Tibetan Plateau
Source: BMC Biol. 2023 Oct 5;21:208. doi: 10.1186/s12915-023-01707-x (PMC10557253; doi:10.1186/s12915-023-01707-x)
Supplement: Supplementary file 1 — Additional file 1: Table S1. The information for archaeological sites. [file 12915_2023_1707_MOESM1_ESM.xlsx]

## Sheet: 6000-4700
Country	Site	Longitude (° E)	Latitude (° N)	Date range in BP (defined as 1950 CE)	Date mean in BP (defined as 1950 CE)	Group	Reference
China	Anban	107.914	34.351	5510-4850	5180	Site with domesticated dog remains	Hou, 2016
China	Andaqiha	102.01	36.02	5350-4450	4900	Site with domesticated dog remains	Ren, 2017
China	Baiyinchanghan	118.239	43.313	6650-4950	5800	Site with domesticated dog remains	Suo and Li, 2013
China	Beiqian	120.741	36.601	6100-5500	5800	Site with domesticated dog remains	Song, 2013
China	Dadiwan III	105.904	35.015	5850-5450	5650	Site with domesticated dog remains	GPICRA, 2006
China	Dadiwan IV	105.904	35.015	5450-4850	5150	Site with domesticated dog remains	GPICRA, 2006
China	Dagujie	109.246	38.032	4850-4350	4600	Site with domesticated dog remains	Hu et al., 2012
China	Dazhongjia	121.063	37.679	6100-5500	5800	Site with domesticated dog remains	Song, 2012
China	Haxiu	102.157	32.1717	5500-5000	5250	Site with domesticated dog remains	He and Chen, 2006
China	Jiangzhai I	109.213	34.379	6050-5550	5800	Site with domesticated dog remains	BMX, 1988
China	Jiangzhai IV	109.213	34.379	5550-4850	5200	Site with domesticated dog remains	BMX, 1988
China	Jiaojia	117.61	36.715	5500-4500	5000	Site with domesticated dog remains	Wang J, 2019
China	Lingjiatan	118.056	31.4559	5600-5300	5450	Site with domesticated dog remains	Lv et al., 2020
China	Longshangang	111.5	33.1	6000-5000	5500	Site with domesticated dog remains	Lin, 2019
China	Majiabang	120.708	30.7057	6000-6000	6000	Site with domesticated dog remains	Song, 2019
China	Muga	123.787	45.6576	5500-5000	5250	Site with domesticated dog remains	Zhang, 2015
China	Niuheliang	119.518	41.324	6650-4950	5800	Site with domesticated dog remains	Suo and Li, 2013
China	Quanhucun	109.866	34.538	5800-5500	5650	Site with domesticated dog remains	Zhao, 2009
China	Weidun	119.975	31.809	6000-6000	6000	Site with domesticated dog remains	Song, 2019
China	Weijiawopu	118.963	40.141	6500-5000	5750	Site with domesticated dog remains	Chen and Zhang, 2017
China	Xinglefang	109.984	34.543	5450-5450	5450	Site with domesticated dog remains	Hu et al., 2011b
China	Xipo	110.813	34.175	5950-5450	5700	Site with domesticated dog remains	Ma, 2007
China	Xishan	105.148	34.204	5450-4950	5200	Site with domesticated dog remains	Yu et al., 2011
China	Xixi	119.593	31.4196	6000-6000	6000	Site with domesticated dog remains	Song, 2019
China	Yangguanzhai	109.025	34.471	5350-3950	4650	Site with domesticated dog remains	Hu et al., 2011a
China	Yangjiesha	109.169	38.033	4950-4840	4895	Site with domesticated dog remains	Hu et al., 2013
China	Yingpanshan	103.85	31.6833	5300-4600	4950	Site with domesticated dog remains	He et al., 2009
China	Zhaozhuang	118.16	33.57	2500-5000	3750	Site with domesticated dog remains	Yi, 2019
Russia	Bugul'deika II	106.051	52.5669	5250-3950	4600	Site with domesticated dog remains	Losey et al., 2016
Kyrgyzstan	Begash	78.5685	44.7033	5450-3840	4645	Site with domesticated cattle remains	Frachetti and Benecke, 2009
Kyrgyzstan	Sergeevka	67.406	53.882	4850-4550	4700	Site with domesticated cattle remains	Boyle, 2003
Russia	Balandino	61.553	55.296	4750-4550	4650	Site with domesticated cattle remains	Boyle, 2003
Russia	Bugul'deika II	106.051	52.5669	5250-3950	4600	Site with domesticated cattle remains	Losey et al., 2016
Russia	Generalka	83.1988	51.2632	4950-4250	4600	Site with domesticated cattle remains	Mileto et al., 2017
Kyrgyzstan	Begash	78.5685	44.7033	5450-3840	4645	Site with domesticated sheep/goat remains	Frachetti and Benecke, 2009
Kyrgyzstan	Kenotkel VIII	68.999	53.059	4850-4550	4700	Site with domesticated sheep/goat remains	Boyle, 2003
Kyrgyzstan	Obishir V	71.2667	39.95	4953-4651	4802	Site with domesticated sheep/goat remains	Taylor et al., 2021
Kyrgyzstan	Sergeevka	67.406	53.882	4850-4550	4700	Site with domesticated sheep/goat remains	Boyle, 2003
Russia	Balandino	61.553	55.296	4750-4550	4650	Site with domesticated sheep/goat remains	Boyle, 2003
Russia	Bugul'deika II	106.051	52.5669	5250-3950	4600	Site with domesticated sheep/goat remains	Losey et al., 2016
Russia	Generalka	83.1988	51.2632	4950-4250	4600	Site with domesticated sheep/goat remains	Mileto et al., 2017
Russia	Sagan-Zaba II	106.59	52.8264	5590-4870	5230	Site with domesticated sheep/goat remains	Nomokonova et al., 2010
Mongolia	Khundii Gobi2	89.03	49.36	5260-4869	5065	Human with evidence of consuming dairy products	Wilkin et al., 2020
Mongolia	Shatar Chuluu1	100.76	46.31	5266-4868	5067	Human with evidence of consuming dairy products	Wilkin et al., 2020
Russia	Bulanovo	57.041	52.6964	5000-3500	4250	Human with evidence of consuming dairy products	Warinner et al., 2014
China	Beiliu	109.529	34.4068	6000-5500	5750	Human without evidence of consuming dairy products	Guo et al., 2016
China	Beiqian	120.379	36.3685	6100-5500	5800	Human without evidence of consuming dairy products	Wang et al., 2013
China	Dadiwan	105.93	35.0231	6470-4890	5680	Human without evidence of consuming dairy products	Barton et al., 2009
China	Gouwan	111.562	33.1327	6000-5500	5750	Human without evidence of consuming dairy products	Fu et al., 2010
China	Guanjia	112	35.04	6000-5500	5750	Human without evidence of consuming dairy products	Dong et al., 2017
China	Guzhendu	120.851	37.3304	6200-4600	5400	Human without evidence of consuming dairy products	Zhang et al., 2003
China	Jiangzhai	108.858	34.2342	6790-5360	6075	Human without evidence of consuming dairy products	Guo et al., 2011
China	Miaozigou	113.348	40.7661	5500-5500	5500	Human without evidence of consuming dairy products	Zhang Q et al., 2010
China	Penghu Island, Magong City, Suogang	119.6	23.5	4800-4300	4550	Human without evidence of consuming dairy products	Yang et al., 2020
China	Qingliangsi	110.828	34.7966	7000-5000	6000	Human without evidence of consuming dairy products	Ling et al., 2010b
China	Shaanxi, Wuzhuangguoliang	109.051	37.8206	5350-4750	5050	Human without evidence of consuming dairy products	Wang et al., 2021
China	Shannashuzha	104.1	34.5	5170-4960	5065	Human without evidence of consuming dairy products	Ren, 2017
China	Shijia	109.503	34.4994	5938-5375	5657	Human without evidence of consuming dairy products	Pechenkina et al., 2005
China	Wenbuju	102	36	5300-4300	4800	Human without evidence of consuming dairy products	Ma, 2013
China	Xiazhai	111.284	33.0014	5304-4090	4697	Human without evidence of consuming dairy products	Zhou, 2017
China	Xigongqiao	117.238	34.9423	5000-4500	4750	Human without evidence of consuming dairy products	Hu et al., 2005
China	Xipo	103.729	35.9729	5300-4900	5100	Human without evidence of consuming dairy products	Zhang X et al., 2010
China	Xishan	111.785	34.8183	5640-4700	5170	Human without evidence of consuming dairy products	Zhang X et al., 2010
China	Yuhuazhai	108.86	34.2334	5729-5297	5513	Human without evidence of consuming dairy products	Atahan et al., 2014
China	Zhonggou	112.4	34.7	4970-4862	4916	Human without evidence of consuming dairy products	Chen et al., 2019
China	Zongri	100.402	35.2691	5200-4100	4650	Human without evidence of consuming dairy products	Cui et al., 2006
China	Henan province, Yingyang county, Wanggou village, Wanggou site	113.396	34.8192	5500-5000	5250	Human without evidence of consuming dairy products	Ning et al., 2020
China	Henan province, Yuzhou city, Wadian site	113.372	34.1784	4811-4408	4610	Human without evidence of consuming dairy products	Ning et al., 2020
China	Inner Mongolia, Horqin, Xibet Town, Haminmangha site	121.995	44.0355	5660-5483	5572	Human without evidence of consuming dairy products	Ning et al., 2020
China	Inner Mongolia, Qahar Youyi Qianqi, Uraharura, Miaozigou site	113.354	40.7575	5500-5000	5250	Human without evidence of consuming dairy products	Ning et al., 2020
China	Liaoning, Chaoyang city, Banla mountain	120.274	41.4147	5500-5000	5250	Human without evidence of consuming dairy products	Ning et al., 2020
India	Rakhigarhi	76.1131	29.2881	4750-3850	4300	Human without evidence of consuming dairy products	Shinde et al., 2019
Kazakhstan	Botai	67.6482	53.306	5467-5061	5264	Human without evidence of consuming dairy products	Damgaard et al., 2018b
Kazakhstan	Karagash	75.8518	49.1342	4966-4835	4901	Human without evidence of consuming dairy products	Damgaard et al., 2018b
Mongolia	Arkhangai, Erdenemandal	101.308	48.5147	5732-5589	5661	Human without evidence of consuming dairy products	Jeong et al, 2020
Mongolia	Bayankhongor aimag, Erdenetsogt sum, Shatar chuluu kurgan 2	100.82	46.4	5266-4866	5066	Human without evidence of consuming dairy products	Wang et al., 2021
Mongolia	Bayankhongor, Shatar Chuluu	100.761	46.3056	5270-4868	5069	Human without evidence of consuming dairy products	Jeong et al, 2020
Mongolia	Bayan-Ulgii aimag, Ulaankhus sum, Kumdii govi barrow, burial 2	88.83	49.3	4962-4825	4894	Human without evidence of consuming dairy products	Wang et al., 2021
Russia	Altai Autonomous Republic, Ust-Kanski, Altai Mountains, Kaminnaya Cave	84.8144	50.9126	5281-4871	5076	Human without evidence of consuming dairy products	Narasimhan et al., 2019
Russia	Altai Mountains, Saldyar-1 cemetery	86.5901	50.5542	4961-4840	4901	Human without evidence of consuming dairy products	Narasimhan et al., 2019
Russia	Altai Mountains, Ust'-Kuyum	85.97	51.5	5038-4869	4954	Human without evidence of consuming dairy products	Narasimhan et al., 2019
Russia	Baikal Region, Angara river basin, Mouth of the Belaya River	103.657	52.9169	4847-4654	4751	Human without evidence of consuming dairy products	Flegontov et al., 2019
Russia	Elo 1	85.5602	50.7581	4966-4847	4907	Human without evidence of consuming dairy products	Narasimhan et al., 2019
Russia	Elo Bashi	85.5609	50.7565	4956-4835	4896	Human without evidence of consuming dairy products	Narasimhan et al., 2019
Russia	Inskoy Dol	83.0636	51.312	4850-4450	4650	Human without evidence of consuming dairy products	Narasimhan et al., 2019
Russia	Karasuk III 54	78.03	53.73	4900-4500	4700	Human without evidence of consuming dairy products	Svyatko et al., 2007
Russia	Khakassia, Ust'-Abakan, Uybat V	90.3598	53.7086	4807-4300	4554	Human without evidence of consuming dairy products	Damgaard et al., 2018b
Russia	Krasnoyarsk Krai, Minusinsk Rayon, Podsukhanika II	91.4697	53.8739	5000-4700	4850	Human without evidence of consuming dairy products	Narasimhan et al., 2019
Russia	Kurma XI	106.963	53.1792	4806-4442	4624	Human without evidence of consuming dairy products	Damgaard et al., 2018b
Russia	Lower Tyumechin 1	85.5567	50.7536	4961-4835	4898	Human without evidence of consuming dairy products	Narasimhan et al., 2019
Russia	Middle Yenisei region, Afanasieva Gora	90.9192	54.3566	4807-4451	4629	Human without evidence of consuming dairy products	Narasimhan et al., 2019
Russia	River Kuyum	85.97	51.498	5273-4882	5078	Human without evidence of consuming dairy products	Allentoft et al., 2015
Russia	Sarminskii Mys	106.876	53.1369	5700-5000	5350	Human without evidence of consuming dairy products	Weber et al., 2002
Russia	Siberia, Irkutsk city, Glazkovskoe predmestie	104.252	52.2791	4788-4445	4617	Human without evidence of consuming dairy products	Yu et al., 2020
Russia	Siberia, Lower Lena river, Zhigalovo	105.133	54.8	4804-4526	4665	Human without evidence of consuming dairy products	Yu et al., 2020
Russia	Siberia, Yenisei river, Bazaikha	92.851	55.9903	4829-4583	4706	Human without evidence of consuming dairy products	Yu et al., 2020
Russia	Siberian Federal District, Cis-Baikal, Angara River, Chastaja Padi	103.451	52.9892	4961-4826	4894	Human without evidence of consuming dairy products	Kılınç et al., 2021
Russia	Siberian Federal District, Cis-Baikal, Angara River, Glazkovo site	104.26	52.2864	4837-4586	4712	Human without evidence of consuming dairy products	Kılınç et al., 2021
Russia	Siberian Federal District, Cis-Baikal, Angara River, Kirpichnyj Saraj site	103.395	53.2207	5589-5475	5532	Human without evidence of consuming dairy products	Kılınç et al., 2021
Russia	Siberian Federal District, Cis-Baikal, Lake Baikal, complex 1, Sokhter site	106.761	53.0189	5469-5320	5395	Human without evidence of consuming dairy products	Kılınç et al., 2021
Russia	Siberian Federal District, Cis-Baikal, Lake Baikal, Mys Uyuga site	106.96	53.1529	5287-4971	5129	Human without evidence of consuming dairy products	Kılınç et al., 2021
Russia	Siberian Federal District, Cis-Baikal, Lena River, Korkino	105.21	54.3738	6165-5903	6034	Human without evidence of consuming dairy products	Kılınç et al., 2021
Russia	Siberian Federal District, Cis-Baikal, Lena River, Makarovo site-1	105.794	54.003	5287-4971	5129	Human without evidence of consuming dairy products	Kılınç et al., 2021
Russia	Siberian Federal District, Cis-Baikal, Lena River, Makrushyno site	106.267	53.8767	4855-4628	4742	Human without evidence of consuming dairy products	Kılınç et al., 2021
Russia	Siberian Federal District, Trans-Baikal, Agin-Buryat Autonomous Okrug, Nozhyj Lake burial site-2	114.837	50.8158	6183-5937	6060	Human without evidence of consuming dairy products	Kılınç et al., 2021
Russia	Tuzovskie Bugry-I	80.6628	52.6494	5943-5701	5822	Human without evidence of consuming dairy products	Matuzeviciute et al., 2016
Russia	Ust' Ida	104.111	52.4381	6000-5000	5500	Human without evidence of consuming dairy products	Weber et al., 2002
Russia	Ust'-Ida	103.368	53.1889	5033-4588	4811	Human without evidence of consuming dairy products	Damgaard et al., 2018a
Russia	Ust-Isha	85.9056	52.2192	6035-5792	5914	Human without evidence of consuming dairy products	Matuzeviciute et al., 2016
Tajikistan	Farkhor	69.4012	37.4833	4950-3950	4450	Human without evidence of consuming dairy products	Narasimhan et al., 2019
Tajikistan	Sarazm	67.4608	39.5072	5584-5472	5528	Human without evidence of consuming dairy products	Narasimhan et al., 2019
Turkmenistan	Geoksyur	61.0343	37.1907	5266-4873	5070	Human without evidence of consuming dairy products	Narasimhan et al., 2019

## Sheet: 4700-3600
Country	Site	Longitude (° E)	Latitude (° N)	Date range in BP (defined as 1950 CE)	Date mean in BP (defined as 1950 CE)	Group	Reference
China	Andaqiha	102.01	36.02	5350-4450	4900	Site with domesticated dog remains	Ren, 2017
China	Dadunzi	101.875	25.7075	4000-3600	3800	Site with domesticated dog remains	Kan, 1977
China	Dagujie	109.246	38.032	4850-4350	4600	Site with domesticated dog remains	Hu et al., 2012
China	Dahezhuang	103.37	35.9006	3950-3550	3750	Site with domesticated dog remains	GTFIACAS, 1974
China	Dinggong	117.847	36.946	4600-4000	4300	Site with domesticated dog remains	Rao, 2014
China	Erlitou	112.695	34.694	3735-3565	3650	Site with domesticated dog remains	Yang, 2006
China	Gaoshangucheng	103.58	30.4526	4500-4500	4500	Site with domesticated dog remains	He et al., 2020
China	Gaotu	121.317	44.4	4500-4000	4250	Site with domesticated dog remains	Song, 2016
China	Houyangguanzhuang	118.198	34.908	4350-4150	4250	Site with domesticated dog remains	Song et al., 2013
China	Huadizui	113.068	34.8	3850-3750	3800	Site with domesticated dog remains	Liu, 2014
China	Huoshiliang	109.649	38.364	4100-3850	3975	Site with domesticated dog remains	Hu, 2008
China	Jiangzhai V	109.213	34.379	4350-3950	4150	Site with domesticated dog remains	BMX, 1988
China	Jiaojia	117.61	36.715	5500-4500	5000	Site with domesticated dog remains	Wang J, 2019
China	Jinchankou	102.54	36.92	4010-3730	3870	Site with domesticated dog remains	Ren, 2017
China	Kaizhuang	120.233	32.7905	4350-3950	4150	Site with domesticated dog remains	Yi et al., 2021
China	Kangjia	109.029	34.293	4150-4050	4100	Site with domesticated dog remains	Liu et al., 2001
China	Lajia	102.809	35.8628	4250-3850	4050	Site with domesticated dog remains	Ye, 2015
China	Longshangang	111.5	33.1	5250-4450	4850	Site with domesticated dog remains	Lin, 2019
China	Meishan	112.844	34.167	3900-3650	3775	Site with domesticated dog remains	You et al., 2017
China	Nailingao	119.898	42.2615	4000-3500	3750	Site with domesticated dog remains	Wang et al., 2017
China	Nailingao	119.898	42.261	4100-3600	3850	Site with domesticated dog remains	Wang et al., 2017
China	Shangpo	114.101	33.4956	3850-3550	3700	Site with domesticated dog remains	Yang, 2018
China	Shimao	110.319	38.566	4250-3750	4000	Site with domesticated dog remains	Hu et al., 2016
China	Taosi	111.499	35.882	4300-3900	4100	Site with domesticated dog remains	Brunson et al., 2016
China	Wazhadi	108.047	30.3	5000-4000	4500	Site with domesticated dog remains	Huang et al., 2001
China	Xicha	111.414	39.689	4600-4000	4300	Site with domesticated dog remains	Yang, 2007
China	Xichengyi	100.339	39.032	3650-3550	3600	Site with domesticated dog remains	Song et al., 2016
China	Xinzhai	113.542	34.442	4050-3750	3900	Site with domesticated dog remains	Peking University and ZICRA, 2008
China	Yangguanzhai	109.025	34.471	5350-3950	4650	Site with domesticated dog remains	Hu et al., 2011a
China	Yingpanshan	103.85	31.6833	5300-4600	4950	Site with domesticated dog remains	He et al., 2009
China	Yinjiacheng	117.191	35.633	4550-3950	4250	Site with domesticated dog remains	DASU, 1990
China	Zhangdeng	114.197	36.1031	3700-3550	3625	Site with domesticated dog remains	Hou et al., 2009
China	Zhoujiazhuang	111.47	35.486	4300-3900	4100	Site with domesticated dog remains	Brunson et al., 2016
China	Zhuanglixi	117.054	35.055	4600-4000	4300	Site with domesticated dog remains	Song et al., 2012
China	Zhukaigou	110.05	39.1	4070-3600	3835	Site with domesticated dog remains	Huang, 2000
China	Zongri	100.26	35.33	4580-3980	4280	Site with domesticated dog remains	Ren, 2017
India	Burzahom	74.8647	34.1706	4000-4000	4000	Site with domesticated dog remains	Bellwood, 2005
India	Chirand	84.5097	25.9703	4500-3000	3750	Site with domesticated dog remains	Bellwood, 2005
India	Koldihwa	79.835	26.6875	4500-3000	3750	Site with domesticated dog remains	Bellwood, 2005
India	Pandu Rajar Dhibi	88.2342	24.11	4500-3000	3750	Site with domesticated dog remains	Bellwood, 2005
India	Senuwar	83.9386	24.9272	4500-3000	3750	Site with domesticated dog remains	Bellwood, 2005
Kazakhstan	Begash	78.5685	44.7033	4250-3450	3850	Site with domesticated dog remains	Frachetti and Benecke, 2009
Kazakhstan	Lisakovsk	62.494	52.537	3730-3610	3670	Site with domesticated dog remains	Outram et al., 2012
Russia	Bugul'deika II	106.051	52.5669	5250-3950	4600	Site with domesticated dog remains	Losey et al., 2016
Russia	Kamennyi Ambar	60.46	52.82	3990-3680	3835	Site with domesticated dog remains	Hanks et al., 2018
China	Dadunzi	101.875	25.7075	4000-3600	3800	Site with domesticated cattle remains	Kan, 1977
China	Dahezhuang	103.37	35.9006	3950-3550	3750	Site with domesticated cattle remains	GTFIACAS, 1974
China	Dinggong	117.847	36.946	4600-4000	4300	Site with domesticated cattle remains	Rao, 2014
China	Erlitou	112.695	34.694	3735-3565	3650	Site with domesticated cattle remains	Yang, 2006
China	Gaotu	121.317	44.4	4500-4000	4250	Site with domesticated cattle remains	Song, 2016
China	Houyangguanzhuang	118.198	34.908	4350-4150	4250	Site with domesticated cattle remains	Song et al., 2013
China	Huadizui	113.068	34.8	3850-3750	3800	Site with domesticated cattle remains	Liu, 2014
China	Huoshiliang	109.649	38.364	4100-3850	3975	Site with domesticated cattle remains	Hu, 2008
China	Jinchankou	102.54	36.92	4010-3730	3870	Site with domesticated cattle remains	Ren, 2017
China	Kangjia	109.029	34.293	4150-4050	4100	Site with domesticated cattle remains	Liu et al., 2001
China	Lajia	102.809	35.8628	4250-3850	4050	Site with domesticated cattle remains	Ye, 2015
China	Meishan	112.844	34.167	3900-3650	3775	Site with domesticated cattle remains	You et al., 2017
China	Nailingao	119.898	42.2615	4000-3500	3750	Site with domesticated cattle remains	Wang et al., 2017
China	Nailingao	119.898	42.261	4100-3600	3850	Site with domesticated cattle remains	Wang et al., 2017
China	Shangpo	114.101	33.4956	3850-3550	3700	Site with domesticated cattle remains	Yang, 2018
China	Shimao	110.319	38.566	4250-3750	4000	Site with domesticated cattle remains	Hu et al., 2016
China	Taosi	111.499	35.882	4300-3900	4100	Site with domesticated cattle remains	Brunson et al., 2016
China	Wazhadi	108.047	30.3	5000-4000	4500	Site with domesticated cattle remains	Huang et al., 2001
China	Xicha	111.414	39.689	4600-4000	4300	Site with domesticated cattle remains	Yang, 2007
China	Xichengyi	100.339	39.032	3650-3550	3600	Site with domesticated cattle remains	Song et al., 2016
China	Xinzhai	113.542	34.442	4050-3750	3900	Site with domesticated cattle remains	Peking University and ZICRA, 2008
China	Yinjiacheng	117.191	35.633	4550-3950	4250	Site with domesticated cattle remains	DASU, 1990
China	Zhangdeng	114.197	36.1031	3700-3550	3625	Site with domesticated cattle remains	Hou et al., 2009
China	Zhoujiazhuang	111.47	35.486	4300-3900	4100	Site with domesticated cattle remains	Brunson et al., 2016
China	Zhukaigou	110.05	39.1	4070-3600	3835	Site with domesticated cattle remains	Huang, 2000
India	Burzahom	74.8647	34.1706	4000-4000	4000	Site with domesticated cattle remains	Bellwood, 2005
India	Chirand	84.5097	25.9703	4500-3000	3750	Site with domesticated cattle remains	Bellwood, 2005
India	Koldihwa	79.835	26.6875	4500-3000	3750	Site with domesticated cattle remains	Bellwood, 2005
India	Pandu Rajar Dhibi	88.2342	24.11	4500-3000	3750	Site with domesticated cattle remains	Bellwood, 2005
India	Senuwar	83.9386	24.9272	4500-3000	3750	Site with domesticated cattle remains	Bellwood, 2005
Kazakhstan	Begash	78.5685	44.7033	5450-3840	4645	Site with domesticated cattle remains	Frachetti and Benecke, 2009
Kazakhstan	Lisakovsk	62.494	52.537	3730-3610	3670	Site with domesticated cattle remains	Outram et al., 2012
Kazakhstan	Sergeevka	67.406	53.882	4850-4550	4700	Site with domesticated cattle remains	Boyle, 2003
Russia	Balandino	61.553	55.296	4750-4550	4650	Site with domesticated cattle remains	Boyle, 2003
Russia	Bugul'deika II	106.051	52.5669	5250-3950	4600	Site with domesticated cattle remains	Losey et al., 2016
Russia	Generalka	83.1988	51.2632	4950-4250	4600	Site with domesticated cattle remains	Mileto et al., 2017
Russia	Kamennyi Ambar	60.46	52.82	3990-3680	3835	Site with domesticated cattle remains	Hanks et al., 2018
China	Dadunzi	101.875	25.7075	4000-3600	3800	Site with domesticated sheep/goat remains	Kan, 1977
China	Dahezhuang	103.37	35.9006	3950-3550	3750	Site with domesticated sheep/goat remains	GTFIACAS, 1974
China	Erlitou	112.695	34.694	3735-3565	3650	Site with domesticated sheep/goat remains	Yang, 2006
China	Houyangguanzhuang	118.198	34.908	4350-4150	4250	Site with domesticated sheep/goat remains	Song et al., 2013
China	Huadizui	113.068	34.8	3850-3750	3800	Site with domesticated sheep/goat remains	Liu, 2014
China	Huoshiliang	109.649	38.364	4100-3850	3975	Site with domesticated sheep/goat remains	Hu, 2008
China	Jinchankou	102.54	36.92	4010-3730	3870	Site with domesticated sheep/goat remains	Ren, 2017
China	Kangjia	109.029	34.293	4150-4050	4100	Site with domesticated sheep/goat remains	Liu et al., 2001
China	Lajia	102.809	35.8628	4250-3850	4050	Site with domesticated sheep/goat remains	Ye, 2015
China	Meishan	112.844	34.167	3900-3650	3775	Site with domesticated sheep/goat remains	You et al., 2017
China	Nailingao	119.898	42.2615	4000-3500	3750	Site with domesticated sheep/goat remains	Wang et al., 2017
China	Nailingao	119.898	42.261	4100-3600	3850	Site with domesticated sheep/goat remains	Wang et al., 2017
China	Shangpo	114.101	33.4956	3850-3550	3700	Site with domesticated sheep/goat remains	Yang, 2018
China	Shimao	110.319	38.566	4250-3750	4000	Site with domesticated sheep/goat remains	Hu et al., 2016
China	Taosi	111.499	35.882	4300-3900	4100	Site with domesticated sheep/goat remains	Brunson et al., 2016
China	Xicha	111.414	39.689	4600-4000	4300	Site with domesticated sheep/goat remains	Yang, 2007
China	Xichengyi	100.339	39.032	3650-3550	3600	Site with domesticated sheep/goat remains	Song et al., 2016
China	Xinzhai	113.542	34.442	4050-3750	3900	Site with domesticated sheep/goat remains	Peking University and ZICRA, 2008
China	Yinjiacheng	117.191	35.633	4550-3950	4250	Site with domesticated sheep/goat remains	DASU, 1990
China	Zhangdeng	114.197	36.1031	3700-3550	3625	Site with domesticated sheep/goat remains	Hou et al., 2009
China	Zhoujiazhuang	111.47	35.486	4300-3900	4100	Site with domesticated sheep/goat remains	Brunson et al., 2016
China	Zhukaigou	110.05	39.1	4070-3600	3835	Site with domesticated sheep/goat remains	Huang, 2000
India	Burzahom	74.8647	34.1706	4000-4000	4000	Site with domesticated sheep/goat remains	Bellwood, 2005
India	Chirand	84.5097	25.9703	4500-3000	3750	Site with domesticated sheep/goat remains	Bellwood, 2005
India	Koldihwa	79.835	26.6875	4500-3000	3750	Site with domesticated sheep/goat remains	Bellwood, 2005
India	Pandu Rajar Dhibi	88.2342	24.11	4500-3000	3750	Site with domesticated sheep/goat remains	Bellwood, 2005
India	Senuwar	83.9386	24.9272	4500-3000	3750	Site with domesticated sheep/goat remains	Bellwood, 2005
Kazakhstan	Begash	78.5685	44.7033	5450-3840	4645	Site with domesticated sheep/goat remains	Frachetti and Benecke, 2009
Kazakhstan	Kenotkel VIII	68.999	53.059	4850-4550	4700	Site with domesticated sheep/goat remains	Boyle, 2003
Kazakhstan	Lisakovsk	62.494	52.537	3730-3610	3670	Site with domesticated sheep/goat remains	Outram et al., 2012
Kazakhstan	Sergeevka	67.406	53.882	4850-4550	4700	Site with domesticated sheep/goat remains	Boyle, 2003
Russia	Balandino	61.553	55.296	4750-4550	4650	Site with domesticated sheep/goat remains	Boyle, 2003
Russia	Bugul'deika II	106.051	52.5669	5250-3950	4600	Site with domesticated sheep/goat remains	Losey et al., 2016
Russia	Generalka	83.1988	51.2632	4950-4250	4600	Site with domesticated sheep/goat remains	Mileto et al., 2017
Russia	Kamennyi Ambar	60.46	52.82	3990-3680	3835	Site with domesticated sheep/goat remains	Hanks et al., 2018
Russia	Sagan-Zaba II	106.59	52.8264	6390-3950	5170	Site with domesticated sheep/goat remains	Nomokonova et al., 2010
China	Gumugou cemetery	88.9225	40.6764	3880-3880	3880	Human with evidence of consuming dairy products	Xie et al., 2016
China	Xiaohe cemetery	88.6723	40.3364	3980-2450	3215	Human with evidence of consuming dairy products	Yang et al., 2014
Mongolia	Yagshiin Huduu2	91.57	46.12	4517-4418	4468	Human with evidence of consuming dairy products	Wilkin et al., 2020
Russia	Bulanovo	57.041	52.6964	5000-3500	4250	Human with evidence of consuming dairy products	Warinner et al., 2014
Afghanistan	Darra-i-Kur Cave	70	36.7833	4531-4361	4446	Human without evidence of consuming dairy products	Narasimhan et al., 2019
China	Dongying	109.015	34.4433	4600-4000	4300	Human without evidence of consuming dairy products	Chen et al., 2016
China	Erlitou	112.791	34.7256	3750-3500	3625	Human without evidence of consuming dairy products	Zhang et al., 2007
China	Fujian, Minhou, Xitoucun	119.1	26.2	4568-4415	4492	Human without evidence of consuming dairy products	Yang et al., 2020
China	Gouwan	111.562	33.1327	5000-4600	4800	Human without evidence of consuming dairy products	Fu et al., 2010
China	Gumugou	87.8788	41.2076	3800-3800	3800	Human without evidence of consuming dairy products	Zhang and Zhu, 2011
China	Haojiatai	114.01	33.5912	4396-3648	4022	Human without evidence of consuming dairy products	Liang et al., 2017
China	Huoshaogou	97.6512	39.9628	3900-3300	3600	Human without evidence of consuming dairy products	Liu et al., 2014
China	Huoshiliang	99.2139	40.1606	4135-3692	3914	Human without evidence of consuming dairy products	Atahan et al., 2011
China	Hupo	102	36.4	4290-3996	4143	Human without evidence of consuming dairy products	Ma, 2013
China	Jinchankou	102.54	36.92	4060-3780	3920	Human without evidence of consuming dairy products	Ren, 2017
China	Lajia	102.812	35.8612	4300-3600	3950	Human without evidence of consuming dairy products	Zhang and Ye, 2016
China	Liuzhuang	114.313	35.757	3750-3600	3675	Human without evidence of consuming dairy products	Hou et al., 2013
China	Meishan	112.821	34.1855	4288-3446	3867	Human without evidence of consuming dairy products	Zhou, 2017
China	Mogou	103.9	34.7	3750-3100	3425	Human without evidence of consuming dairy products	Liu et al., 2014
China	Mozuizi	102.6	37.8	4350-4000	4175	Human without evidence of consuming dairy products	Liu et al., 2014; Ma, 2013
China	Muzhumuliang	110.089	38.6348	3950-3780	3865	Human without evidence of consuming dairy products	Chen et al., 2015
China	Neiyangyuan	110.785	35.989	3800-3600	3700	Human without evidence of consuming dairy products	Pei et al., 2008
China	Penghu Island, Magong City, Suogang	119.6	23.5	4800-4300	4550	Human without evidence of consuming dairy products	Yang et al., 2020
China	Pingliangtai	114.739	33.746	4289-3849	4069	Human without evidence of consuming dairy products	Cao et al., 2017
China	Qingliangsi	110.828	34.7966	4300-3900	4100	Human without evidence of consuming dairy products	Ling et al., 2010b
China	Sanheyi	102	36.4	3976-3836	3906	Human without evidence of consuming dairy products	Ma, 2013
China	Shengedaliang	109.965	38.6365	3825-3615	3720	Human without evidence of consuming dairy products	Chen et al., 2017b
China	Shimao	110.402	37.5128	4057-3643	3850	Human without evidence of consuming dairy products	Atahan et al., 2014
China	Taosi	111.508	35.8745	4500-4000	4250	Human without evidence of consuming dairy products	Cai and Qiu, 1984
China	Tianshanbeilu	93.4583	42.8046	3940-3215	3578	Human without evidence of consuming dairy products	Zhang et al., 2010
China	Wadian	113.381	34.1784	4250-3900	4075	Human without evidence of consuming dairy products	Chen et al., 2017a
China	Wenbuju	102	36	5300-4300	4800	Human without evidence of consuming dairy products	Ma, 2013
China	Wuba	100.725	38.6496	4450-3950	4200	Human without evidence of consuming dairy products	Liu et al., 2014
China	Xiahaishi	102.8	36.3	4141-3845	3993	Human without evidence of consuming dairy products	Ma, 2013
China	Xiazhai	111.284	33.0014	5304-4090	4697	Human without evidence of consuming dairy products	Zhou, 2017
China	Xichengyi	100.35	39.0219	3749-3500	3625	Human without evidence of consuming dairy products	Zhang X et al., 2015
China	Xigongqiao	117.238	34.9423	5000-4500	4750	Human without evidence of consuming dairy products	Hu et al., 2005
China	Xinhuacun	112.284	38.0427	4287-4000	4144	Human without evidence of consuming dairy products	Atahan et al., 2014
China	Xinzhang	112.811	38.8216	4200-3800	4000	Human without evidence of consuming dairy products	Hou et al., 2020
China	Xungyi	108.333	35.1077	4397-3984	4191	Human without evidence of consuming dairy products	Atahan et al., 2014
China	Yichuannanzhai	112.493	34.4873	3750-3600	3675	Human without evidence of consuming dairy products	Zhang et al., 2003
China	Zhukaigou	110.432	39.645	4145-3646	3896	Human without evidence of consuming dairy products	Atahan et al., 2014
China	Zongri	100.402	35.2691	5200-4100	4650	Human without evidence of consuming dairy products	Cui et al., 2006
China	Henan province, Huaiyang, Pingliangtai site	114.922	33.7086	4227-3985	4106	Human without evidence of consuming dairy products	Ning et al., 2020
China	Henan province, Luohe city, Shicaozhao village, Haojiatai site	114.022	33.5922	4087-3898	3993	Human without evidence of consuming dairy products	Ning et al., 2020
China	Henan province, Yuzhou city, Wadian site	113.372	34.1784	4811-4408	4610	Human without evidence of consuming dairy products	Ning et al., 2020
China	Inner Mongolia, Chifeng, Erdaojingzi	118.948	42.0996	3637-3467	3552	Human without evidence of consuming dairy products	Ning et al., 2020
China	Qinghai province, Minhe County, Lajia village, Lajia site	101.796	36.5089	4000-3800	3900	Human without evidence of consuming dairy products	Ning et al., 2020
China	Qinghai, Huzhu county, Jinchankou site	102.532	36.9196	4411-4158	4285	Human without evidence of consuming dairy products	Ning et al., 2020
China	Shanxi province, Shenmu, Shengedaliang site	110.31	38.5665	4200-3900	4050	Human without evidence of consuming dairy products	Ning et al., 2020
India	Rakhigarhi	76.1131	29.2881	4750-3850	4300	Human without evidence of consuming dairy products	Shinde et al., 2019
Iran	Seistan, Shahr-i Sokhta	61.4003	30.6499	4550-4450	4500	Human without evidence of consuming dairy products	Narasimhan et al., 2019
Kazakhstan	Akimbek	75.5325	48.48	4000-3000	3500	Human without evidence of consuming dairy products	Lightfoot et al., 2015
Kazakhstan	Ak-Moustafa	72.0097	47.778	3822-3586	3704	Human without evidence of consuming dairy products	Narasimhan et al., 2019
Kazakhstan	Aktogai	80.0347	46.9659	3681-3470	3576	Human without evidence of consuming dairy products	Narasimhan et al., 2019
Kazakhstan	Aschisu	73.2247	49.7297	4000-3000	3500	Human without evidence of consuming dairy products	Lightfoot et al., 2015
Kazakhstan	Byan Zherek, eastern spur, Dali	79.3644	45.1324	3850-3550	3700	Human without evidence of consuming dairy products	Narasimhan et al., 2019
Kazakhstan	Gregorievka 2	74.6645	51.6313	4236-3986	4111	Human without evidence of consuming dairy products	Damgaard et al., 2018b
Kazakhstan	Kairan	76.9957	48.7418	3813-3578	3696	Human without evidence of consuming dairy products	Narasimhan et al., 2019
Kazakhstan	Kamenni Ambar	60.4667	52.8167	4000-3000	3500	Human without evidence of consuming dairy products	Privat, 2004
Kazakhstan	Karagash 2	76.453	48.7818	3831-3643	3737	Human without evidence of consuming dairy products	Narasimhan et al., 2019
Kazakhstan	Kyzyl Bulak 1	77.8138	43.2465	3691-3569	3630	Human without evidence of consuming dairy products	Narasimhan et al., 2019
Kazakhstan	Kyzyl Bulak-1	78.1861	43.2411	4000-3000	3500	Human without evidence of consuming dairy products	Matuzeviciute et al., 2015
Kazakhstan	Lisakovsk	62.69	52.61	4000-3000	3500	Human without evidence of consuming dairy products	Miller et al., 2014
Kazakhstan	Lisakovskiy	62.69	52.61	3820-3581	3701	Human without evidence of consuming dairy products	Narasimhan et al., 2019
Kazakhstan	Maitan	74.44	50.09	3829-3641	3735	Human without evidence of consuming dairy products	Narasimhan et al., 2019
Kazakhstan	Novoilinovka	62.7253	52.6306	4000-3000	3500	Human without evidence of consuming dairy products	Motuzaite Matuzeviciute et al. 2016
Kazakhstan	Oi-Dzhailau VII	74.9575	43.7769	4000-3000	3500	Human without evidence of consuming dairy products	Matuzeviciute et al., 2015
Kazakhstan	Oy-Dzhaylau III	73.1175	42.6894	3625-3482	3554	Human without evidence of consuming dairy products	Narasimhan et al., 2019
Kazakhstan	Satan	75.81	49.12	3826-3637	3732	Human without evidence of consuming dairy products	Narasimhan et al., 2019
Kazakhstan	Sjolpan 4	76.7276	52.6298	4572-4415	4494	Human without evidence of consuming dairy products	Damgaard et al., 2018b
Kazakhstan	Tashik	74.4036	49.9811	4000-3000	3500	Human without evidence of consuming dairy products	Lightfoot et al., 2015
Kazakhstan	Tegiszhol	83.5142	49.9808	4000-3000	3500	Human without evidence of consuming dairy products	Lightfoot et al., 2015
Kazakhstan	Temirkash	72.92	50.0197	4000-3000	3500	Human without evidence of consuming dairy products	Lightfoot et al., 2015
Kyrgyzstan	Aigyrzhal	75.8855	41.4315	4072-3876	3974	Human without evidence of consuming dairy products	Narasimhan et al., 2019
Mongolia	Bayan-Ulgii aimag, Ulaankhus sum, Kurgak govi barrow 2 secondary burial	88.712	49.336	4569-4424	4497	Human without evidence of consuming dairy products	Wang et al., 2021
Mongolia	Khovd, Bulgan sum, Yagshiin hodoo, Barrow 3	91.57	46.12	4524-4409	4467	Human without evidence of consuming dairy products	Wang et al., 2021
Mongolia	Khovd, Munkhkhairkhan sum, Ulaan goviin uzuur barrow 2	91.8396	47.0474	3826-3640	3733	Human without evidence of consuming dairy products	Wang et al., 2021
Mongolia	Khovd, Yagshiin Khuduu	91.5718	46.121	4520-4415	4468	Human without evidence of consuming dairy products	Jeong et al, 2020
Mongolia	Zavkhan, Bayantes sum, Khukh Khushoony bom, Barrow 3	96.8	49.7	3899-3724	3812	Human without evidence of consuming dairy products	Wang et al., 2021
Mongolia	Zavkhan, Khukh Khoshuunii Boom	96.362	49.7038	3950-2650	3300	Human without evidence of consuming dairy products	Jeong et al, 2020
Russia	Altai Mountains, Yenisey River, left bank of Karasuk tributary, Karasuk III	83.9097	48.8327	4568-4418	4493	Human without evidence of consuming dairy products	Narasimhan et al., 2019
Russia	Baikal Region, Angara river basin, Mouth of the Belaya River	103.657	52.9169	4847-4654	4751	Human without evidence of consuming dairy products	Flegontov et al., 2019
Russia	Firsovo- XIV	83.9312	53.3277	3684-3512	3598	Human without evidence of consuming dairy products	Matuzeviciute et al., 2016
Russia	Inskoy Dol	83.0636	51.312	4850-4450	4650	Human without evidence of consuming dairy products	Narasimhan et al., 2019
Russia	Kamennyi Ambar 5 Cemetery	60.4667	52.8167	4000-3650	3825	Human without evidence of consuming dairy products	Narasimhan et al., 2019
Russia	Khakassia, Ust'-Abakan, Uybat V	90.3598	53.7086	4807-4300	4554	Human without evidence of consuming dairy products	Damgaard et al., 2018b
Russia	Khuzhir-Nuge XIV	106.876	53.1369	4700-4000	4350	Human without evidence of consuming dairy products	Weber et al., 2011
Russia	Krasnoyarsk Krai, Minusinsk Rayon, Podsukhanika II	91.4697	53.8739	5000-4700	4850	Human without evidence of consuming dairy products	Narasimhan et al., 2019
Russia	Kurma XI	106.963	53.1792	4806-4442	4624	Human without evidence of consuming dairy products	Damgaard et al., 2018b
Russia	Kytmanovo	85.447	53.456	3650-3450	3550	Human without evidence of consuming dairy products	Allentoft et al., 2015
Russia	Middle Yenisei region, Afanasieva Gora	90.9192	54.3566	4807-4451	4629	Human without evidence of consuming dairy products	Narasimhan et al., 2019
Russia	Okunev Ulus	91.0256	53.5478	4241-3896	4069	Human without evidence of consuming dairy products	Damgaard et al., 2018b
Russia	Sayan Mountain, Minusinskaya Intermountain Basin, Syda 5	91.5069	54.3718	4523-4298	4411	Human without evidence of consuming dairy products	Damgaard et al., 2018b
Russia	Siberia, Irkutsk city, Glazkovskoe predmestie	104.252	52.2791	4788-4445	4617	Human without evidence of consuming dairy products	Yu et al., 2020
Russia	Siberia, Lower Lena river, Zhigalovo	105.133	54.8	4804-4526	4665	Human without evidence of consuming dairy products	Yu et al., 2020
Russia	Siberia, Upper Lena river, Khaptsagai	105.511	53.0445	3830-3693	3762	Human without evidence of consuming dairy products	Yu et al., 2020
Russia	Siberia, Upper Lena river, Zapleskino	105.173	54.3863	4150-3725	3938	Human without evidence of consuming dairy products	Yu et al., 2020
Russia	Siberia, Yenisei river, Bazaikha	92.851	55.9903	4829-4583	4706	Human without evidence of consuming dairy products	Yu et al., 2020
Russia	Siberian Federal District, Cis-Baikal, Angara River, Anosovo N 1	103.232	54.6659	4426-4243	4335	Human without evidence of consuming dairy products	Kılınç et al., 2021
Russia	Siberian Federal District, Cis-Baikal, Angara River, Glazkovo site	104.26	52.2864	4837-4586	4712	Human without evidence of consuming dairy products	Kılınç et al., 2021
Russia	Siberian Federal District, Cis-Baikal, Angara River, Sukhaja Pad' Buret' site	103.521	52.9838	4426-4243	4335	Human without evidence of consuming dairy products	Kılınç et al., 2021
Russia	Siberian Federal District, Cis-Baikal, Angara River, Ust'-Dolgoe site	103.421	52.9943	4405-4151	4278	Human without evidence of consuming dairy products	Kılınç et al., 2021
Russia	Siberian Federal District, Cis-Baikal, Lake Baikal, Shamanka 2 site	103.705	51.6945	4234-3987	4111	Human without evidence of consuming dairy products	Kılınç et al., 2021
Russia	Siberian Federal District, Cis-Baikal, Lena River, Makrushyno site	106.267	53.8767	4855-4628	4742	Human without evidence of consuming dairy products	Kılınç et al., 2021
Russia	Siberian Federal District, Cis-Baikal, Lena River, Shishkino N 1	105.681	54.0066	4527-4411	4469	Human without evidence of consuming dairy products	Kılınç et al., 2021
Russia	Siberian Federal District, Cis-Baikal, Lena River, Silinskij burial site	105.71	54.0027	3881-3699	3790	Human without evidence of consuming dairy products	Kılınç et al., 2021
Russia	Siberian Federal District, Cis-Baikal, Lena River, Zvjozdochka site	105.841	53.9695	4420-4245	4333	Human without evidence of consuming dairy products	Kılınç et al., 2021
Russia	Teleutsky Vzvoz-I	83.0652	53.4593	4459-4200	4330	Human without evidence of consuming dairy products	Matuzeviciute et al., 2016
Russia	Ust' Ida	104.111	52.4381	5000-4000	4500	Human without evidence of consuming dairy products	Weber et al., 2011
Russia	Ust'-Ida	103.368	53.1889	5033-4588	4811	Human without evidence of consuming dairy products	Damgaard et al., 2018a
Russia	Verkhni Askiz	90.2078	53.1565	4293-4094	4194	Human without evidence of consuming dairy products	Damgaard et al., 2018b
Tajikistan	Farkhor	69.4012	37.4833	4950-3950	4450	Human without evidence of consuming dairy products	Narasimhan et al., 2019
Turkmenistan	Gonur	62.0344	38.2123	3964-3721	3843	Human without evidence of consuming dairy products	Narasimhan et al., 2019
Uzbekistan	Dzharkutan	67	37.75	3631-3483	3557	Human without evidence of consuming dairy products	Narasimhan et al., 2019
Uzbekistan	Kokcha 3	64.99	40.54	3691-3563	3627	Human without evidence of consuming dairy products	Narasimhan et al., 2019
Uzbekistan	Sappali Tepe	66.8333	37.4167	3981-3850	3916	Human without evidence of consuming dairy products	Narasimhan et al., 2019

## Sheet: 3600-2200
Country	Site	Longitude (° E)	Latitude (° N)	Date range in BP (defined as 1950 CE)	Date mean in BP (defined as 1950 CE)	Group	Reference
China	Baijinbao	124.464	45.4844	3200-2800	3000	Site with domesticated dog remains	Chen, 2004
China	Chuodun	120.849	31.3994	3900-3200	3550	Site with domesticated dog remains	SIA, 2011
China	Cuntou	113.725	22.822	4000-3500	3750	Site with domesticated dog remains	Zhang and Huang, 2019
China	Dahezhuang	103.37	35.9006	3950-3550	3750	Site with domesticated dog remains	GTFIACAS, 1974
China	Daxinzhuang	117.104	36.723	3600-3056	3328	Site with domesticated dog remains	Song, 2010
China	Dongheigou	93.2416	43.55	2950-2250	2600	Site with domesticated dog remains	You, 2012
China	Erlitou	112.695	34.694	3735-3565	3650	Site with domesticated dog remains	Yang, 2006
China	Haimenkou	99.9167	26.4667	3400-3000	3200	Site with domesticated dog remains	Wang, 2018
China	Hebosuo	102.533	24.5833	3200-2400	2800	Site with domesticated dog remains	Liu L, 2019
China	Houyangguanzhuang	118.198	34.908	2720-2171	2446	Site with domesticated dog remains	Song et al., 2013
China	Jinggouzi	112.646	40.666	2550-2300	2425	Site with domesticated dog remains	Chen, 2007
China	Lanjiazhai	109.806	31.25	2700-2500	2600	Site with domesticated dog remains	Wu et al., 2015b
China	Liujiazhuang	117.014	36.686	3550-2996	3273	Site with domesticated dog remains	Liu Y, 2019
China	Maojiaping	105.099	34.756	2996-2721	2859	Site with domesticated dog remains	Liu, 2019
China	Meishan	112.844	34.167	3750-3450	3600	Site with domesticated dog remains	You et al., 2017
China	Nailingao	119.898	42.2615	4000-3500	3750	Site with domesticated dog remains	Wang et al., 2017
China	Nanfangshui	115.028	38.8056	2996-2721	2859	Site with domesticated dog remains	Yu, 2008
China	Qianbu	118.079	36.93	3600-3056	3328	Site with domesticated dog remains	Song et al., 2010
China	Qingyuan	108.39	28.7952	3600-2200	2900	Site with domesticated dog remains	He, 2011
China	Qugong	93.6627	30.584	3480-3160	3320	Site with domesticated dog remains	Yixiduoji, 2022
China	Shangpo	114.101	33.4956	3850-3550	3700	Site with domesticated dog remains	Yang, 2018
China	Shierqiao	104.047	30.6631	3200-2800	3000	Site with domesticated dog remains	He, 2007
China	Shifodong	99.4535	23.3648	3500-3000	3250	Site with domesticated dog remains	YPICRA, 2010
China	Talitaliha	96.7167	36.7167	3600-2000	2800	Site with domesticated dog remains	Ren, 2017
China	Tangshan	118.05	36.96	3600-3056	3328	Site with domesticated dog remains	Song et al., 2010
China	Tawendaliha	97.6667	36.2833	3600-2000	2800	Site with domesticated dog remains	Ren, 2017
China	Wazhadi	108.047	30.3	2700-2500	2600	Site with domesticated dog remains	Huang et al., 2001
China	Xicha	111.414	39.689	3550-2206	2878	Site with domesticated dog remains	Yang, 2007
China	Xichengyi	100.339	39.032	3650-3550	3600	Site with domesticated dog remains	Song et al., 2016
China	Xilinhe	129.583	45.1333	2648-2874	2761	Site with domesticated dog remains	Chen et al., 2004
China	Xishan	105.148	34.204	2977-2721	2849	Site with domesticated dog remains	Yu et al., 2011
China	Yingpanshan	103.85	31.6833	5300-4600	4950	Site with domesticated dog remains	He et al., 2009
China	Yinjiacheng	117.191	35.633	3850-3550	3700	Site with domesticated dog remains	DASU, 1990
China	Yinxu Baijiafen	114.305	36.117	3250-2950	3100	Site with domesticated dog remains	Li, 2009
China	Yinxu Dasikong	114.331	36.124	3250-2950	3100	Site with domesticated dog remains	Wang H, 2019
China	Yinxu Xiaomintun	114.297	36.126	3250-2950	3100	Site with domesticated dog remains	Li, 2009
China	Zaolinhetan	108.279	35.005	3550-2996	3273	Site with domesticated dog remains	Li et al., 2019
China	Zhangdeng	114.197	36.1031	3700-3550	3625	Site with domesticated dog remains	Hou et al., 2009
India	Burzahom	74.8647	34.1706	4000-4000	4000	Site with domesticated dog remains	Bellwood, 2005
India	Chirand	84.5097	25.9703	4500-3000	3750	Site with domesticated dog remains	Bellwood, 2005
India	Koldihwa	79.835	26.6875	4500-3000	3750	Site with domesticated dog remains	Bellwood, 2005
India	Pandu Rajar Dhibi	88.2342	24.11	4500-3000	3750	Site with domesticated dog remains	Bellwood, 2005
India	Senuwar	83.9386	24.9272	4500-3000	3750	Site with domesticated dog remains	Bellwood, 2005
Kazakhstan	Alat	76.8167	44.9667	3150-2850	3000	Site with domesticated dog remains	Outram et al., 2012
Kazakhstan	Begash	78.5685	44.7033	4250-3450	3850	Site with domesticated dog remains	Frachetti and Benecke, 2009
Kazakhstan	Dongal	76.8167	45.9667	3150-2850	3000	Site with domesticated dog remains	Outram et al., 2012
Kazakhstan	Kent	75.8641	49.2331	3250-3050	3150	Site with domesticated dog remains	Haruda, 2018
Kazakhstan	Serektas	75.602	44.009	2950-2850	2900	Site with domesticated dog remains	Haruda, 2018
Kazakhstan	Tasbas	79.3666	45.1344	3158-3004	3081	Site with domesticated dog remains	Doumani et al., 2015
Kazakhstan	Temirkash	63.6354	53.2198	3450-3450	3450	Site with domesticated dog remains	Outram et al., 2012
Kazakhstan	Tseganka 8	77.1156	43.3988	2725-1990	2358	Site with domesticated dog remains	Chang et al., 2003
Kazakhstan	Turgen	77.597	43.395	3450-2750	3100	Site with domesticated dog remains	Haruda, 2018
Turkmenistan	Takhirbaj 1	62.086	38.066	3450-2950	3200	Site with domesticated dog remains	Lhuillier and Mashkour, 2017
Uzbekistan	Chust	71.236	41.005	3450-2950	3200	Site with domesticated dog remains	Lhuillier and Mashkour, 2017
Uzbekistan	Dal'verzin	69.279	40.403	3450-2950	3200	Site with domesticated dog remains	Lhuillier and Mashkour, 2017
Uzbekistan	Koktepe	66.171	40.416	2950-2280	2615	Site with domesticated dog remains	Lhuillier and Mashkour, 2017
Uzbekistan	Kuchuk-tepa	66.901	37.653	2950-2280	2615	Site with domesticated dog remains	Lhuillier and Mashkour, 2017
Uzbekistan	Kyzyltepa	67.721	38.055	2860-2350	2605	Site with domesticated dog remains	Wu et al., 2015a
China	Baijinbao	124.464	45.4844	3200-2800	3000	Site with domesticated cattle remains	Chen, 2004
China	Chuodun	120.849	31.3994	3900-3200	3550	Site with domesticated cattle remains	SIA, 2011
China	Dahezhuang	103.37	35.9006	3950-3550	3750	Site with domesticated cattle remains	GTFIACAS, 1974
China	Daxinzhuang	117.104	36.723	3600-3056	3328	Site with domesticated cattle remains	Song, 2010
China	Dongheigou	93.2416	43.55	2950-2250	2600	Site with domesticated cattle remains	You, 2012
China	Erlitou	112.695	34.694	3735-3565	3650	Site with domesticated cattle remains	Yang, 2006
China	Hebosuo	102.533	24.5833	3200-2400	2800	Site with domesticated cattle remains	Liu L, 2019
China	Houyangguanzhuang	118.198	34.908	2720-2171	2446	Site with domesticated cattle remains	Song et al., 2013
China	Jinggouzi	112.646	40.666	2550-2300	2425	Site with domesticated cattle remains	Chen, 2007
China	Lanjiazhai	109.806	31.25	2700-2500	2600	Site with domesticated cattle remains	Wu et al., 2015b
China	Liujiazhuang	117.014	36.686	3550-2996	3273	Site with domesticated cattle remains	Liu Y, 2019
China	Maojiaping	105.099	34.756	2996-2721	2859	Site with domesticated cattle remains	Liu, 2019
China	Meishan	112.844	34.167	3750-3450	3600	Site with domesticated cattle remains	You et al., 2017
China	Nailingao	119.898	42.2615	4000-3500	3750	Site with domesticated cattle remains	Wang et al., 2017
China	Nanfangshui	115.028	38.8056	2996-2721	2859	Site with domesticated cattle remains	Yu, 2008
China	Qianbu	118.079	36.93	3600-3056	3328	Site with domesticated cattle remains	Song et al., 2010
China	Qingyuan	108.39	28.7952	3600-2200	2900	Site with domesticated cattle remains	He, 2011
China	Shangpo	114.101	33.4956	3850-3550	3700	Site with domesticated cattle remains	Yang, 2018
China	Shierqiao	104.047	30.6631	3200-2800	3000	Site with domesticated cattle remains	He, 2007
China	Shifodong	99.4535	23.3648	3500-3000	3250	Site with domesticated cattle remains	YPICRA, 2010
China	Talitaliha	96.7167	36.7167	3600-2000	2800	Site with domesticated cattle remains	Ren, 2017
China	Tangshan	118.05	36.96	3600-3056	3328	Site with domesticated cattle remains	Song et al., 2010
China	Tianxingguan 2 tomb	112.458	30.4123	2500-2200	2350	Site with domesticated cattle remains	JMHB, 2003
China	Wazhadi	108.047	30.3	2700-2200	2450	Site with domesticated cattle remains	Huang et al., 2001
China	Xicha	111.414	39.689	3550-2206	2878	Site with domesticated cattle remains	Yang, 2007
China	Xicha	111.414	39.689	3600-2256	2928	Site with domesticated cattle remains	Yang, 2007
China	Xichengyi	100.339	39.032	3650-3550	3600	Site with domesticated cattle remains	Song et al., 2016
China	Xilinhe	129.583	45.1333	2648-2874	2761	Site with domesticated cattle remains	Chen et al., 2004
China	Xishan	105.148	34.204	2977-2721	2849	Site with domesticated cattle remains	Yu et al., 2011
China	Yinjiacheng	117.191	35.633	3850-3550	3700	Site with domesticated cattle remains	DASU, 1990
China	Yinxu Baijiafen	114.305	36.117	3250-2950	3100	Site with domesticated cattle remains	Li, 2009
China	Yinxu Dasikong	114.331	36.124	3250-2950	3100	Site with domesticated cattle remains	Wang H, 2019
China	Yinxu Xiaomintun	114.297	36.126	3250-2950	3100	Site with domesticated cattle remains	Li, 2009
China	Zaolinhetan	108.279	35.005	3550-2996	3273	Site with domesticated cattle remains	Li et al., 2019
China	Zhangdeng	114.197	36.1031	3700-3550	3625	Site with domesticated cattle remains	Hou et al., 2009
China	Zhukaigou	110.05	39.1	3600-3300	3450	Site with domesticated cattle remains	Huang, 2000
India	Burzahom	74.8647	34.1706	4000-4000	4000	Site with domesticated cattle remains	Bellwood, 2005
India	Chirand	84.5097	25.9703	4500-3000	3750	Site with domesticated cattle remains	Bellwood, 2005
India	Koldihwa	79.835	26.6875	4500-3000	3750	Site with domesticated cattle remains	Bellwood, 2005
India	Pandu Rajar Dhibi	88.2342	24.11	4500-3000	3750	Site with domesticated cattle remains	Bellwood, 2005
India	Senuwar	83.9386	24.9272	4500-3000	3750	Site with domesticated cattle remains	Bellwood, 2005
Kazakhstan	Alat	76.8167	44.9667	3150-2850	3000	Site with domesticated cattle remains	Outram et al., 2012
Kazakhstan	Atasu	72.1342	47.1076	3250-2850	3050	Site with domesticated cattle remains	Boyle, 2003
Kazakhstan	Begash	78.5685	44.7033	4250-3450	3850	Site with domesticated cattle remains	Frachetti and Benecke, 2009
Kazakhstan	Bugully	72.9373	48.0297	3150-2850	3000	Site with domesticated cattle remains	Outram et al., 2012
Kazakhstan	Chaglinka	69.116	53.17	3350-2850	3100	Site with domesticated cattle remains	Boyle, 2003
Kazakhstan	Dongal	76.8167	45.9667	3150-2850	3000	Site with domesticated cattle remains	Outram et al., 2012
Kazakhstan	Kent	75.8641	49.2331	3250-3050	3150	Site with domesticated cattle remains	Haruda, 2018
Kazakhstan	Konezavod III	64.0262	53.2062	3550-2850	3200	Site with domesticated cattle remains	Boyle, 2003
Kazakhstan	Myrzhyk	77.05	50.0667	3350-2850	3100	Site with domesticated cattle remains	Boyle, 2003
Kazakhstan	Novonikolskoe I	68.683	54.529	3450-2850	3150	Site with domesticated cattle remains	Boyle, 2003
Kazakhstan	Petrovka II	68.2379	53.7582	3650-2850	3250	Site with domesticated cattle remains	Boyle, 2003
Kazakhstan	Sargary	69.4072	53.2939	2850-2750	2800	Site with domesticated cattle remains	Boyle, 2003
Kazakhstan	Serektas	75.602	44.009	2950-2850	2900	Site with domesticated cattle remains	Haruda, 2018
Kazakhstan	Tasbas	79.3666	45.1344	3158-3004	3081	Site with domesticated cattle remains	Doumani et al., 2015
Kazakhstan	Temirkash	63.6354	53.2198	3450-3450	3450	Site with domesticated cattle remains	Outram et al., 2012
Kazakhstan	Tseganka 8	77.1156	43.3988	2725-1990	2358	Site with domesticated cattle remains	Chang et al., 2003
Kazakhstan	Turgen	77.597	43.395	3450-2750	3100	Site with domesticated cattle remains	Haruda, 2018
Kazakhstan	Tuzusai 1	77.1156	43.3988	2365-2025	2195	Site with domesticated cattle remains	Chang et al., 2003
Kyrgyzstan	Chap	75.851	42.181	3015-2775	2895	Site with domesticated cattle remains	Matuzeviciute et al., 2020
Turkmenistan	Takhirbaj 1	62.086	38.066	3450-2950	3200	Site with domesticated cattle remains	Lhuillier and Mashkour, 2017
Uzbekistan	Chust	71.236	41.005	3450-2950	3200	Site with domesticated cattle remains	Lhuillier and Mashkour, 2017
Uzbekistan	Dal'verzin	69.279	40.403	3450-2950	3200	Site with domesticated cattle remains	Lhuillier and Mashkour, 2017
Uzbekistan	Koktepe	66.171	40.416	2950-2280	2615	Site with domesticated cattle remains	Lhuillier and Mashkour, 2017
Uzbekistan	Kuchuk-tepa	66.901	37.653	2950-2280	2615	Site with domesticated cattle remains	Lhuillier and Mashkour, 2017
Uzbekistan	Kyzyltepa	67.721	38.055	2860-2350	2605	Site with domesticated cattle remains	Wu et al., 2015a
Uzbekistan	Talashkan-tepa 1	66.9	37.567	2950-2280	2615	Site with domesticated cattle remains	Lhuillier and Mashkour, 2017
China	Gebusailu	80.9203	31.022	3560-2127	2844	Site with domesticated cattle/Yak remains	Hu, 2020
China	Qugong	93.6627	30.584	3480-3160	3320	Site with domesticated cattle/Yak remains	Yixiduoji, 2022
China	Tawendaliha	97.6667	36.2833	3600-2000	2800	Site with domesticated cattle/Yak remains	Ren, 2017
China	Xiariyamakebu	97.7667	36	3600-2000	2800	Site with domesticated cattle/Yak remains	Ren, 2017
China	Baijinbao	124.464	45.4844	3200-2800	3000	Site with domesticated sheep/goat remains	Chen, 2004
China	Bangga	91.7293	29.0902	3000-3000	3000	Site with domesticated sheep/goat remains	Yixiduoji, 2022
China	Changguogou	91.143	29.3597	3320-2784	3052	Site with domesticated sheep/goat remains	Yixiduoji, 2022
China	Dahezhuang	103.37	35.9006	3950-3550	3750	Site with domesticated sheep/goat remains	GTFIACAS, 1974
China	Daxinzhuang	117.104	36.723	3600-3056	3328	Site with domesticated sheep/goat remains	Song, 2010
China	Dongheigou	93.2416	43.55	2950-2250	2600	Site with domesticated sheep/goat remains	You, 2012
China	Erlitou	112.695	34.694	3735-3565	3650	Site with domesticated sheep/goat remains	Yang, 2006
China	Gebusailu	80.9203	31.022	3560-2127	2844	Site with domesticated sheep/goat remains	Hu, 2020
China	Haimenkou	99.9167	26.4667	3400-3000	3200	Site with domesticated sheep/goat remains	Wang, 2018
China	Hebosuo	102.533	24.5833	3200-2400	2800	Site with domesticated sheep/goat remains	Liu L, 2019
China	Houyangguanzhuang	118.198	34.908	2720-2171	2446	Site with domesticated sheep/goat remains	Song et al., 2013
China	Jinggouzi	112.646	40.666	2550-2300	2425	Site with domesticated sheep/goat remains	Chen, 2007
China	Lanjiazhai	109.806	31.25	2700-2500	2600	Site with domesticated sheep/goat remains	Wu et al., 2015b
China	Liujiazhuang	117.014	36.686	3550-2996	3273	Site with domesticated sheep/goat remains	Liu Y, 2019
China	Maojiaping	105.099	34.756	2996-2721	2859	Site with domesticated sheep/goat remains	Liu, 2019
China	Meishan	112.844	34.167	3750-3450	3600	Site with domesticated sheep/goat remains	You et al., 2017
China	Nailingao	119.898	42.2615	4000-3500	3750	Site with domesticated sheep/goat remains	Wang et al., 2017
China	Nanfangshui	115.028	38.8056	2996-2721	2859	Site with domesticated sheep/goat remains	Yu, 2008
China	Pukar Gongma	95.6778	33.8086	2963-2785	2891	Site with domesticated sheep/goat remains	Tang et al., 2023
China	Qianbu	118.079	36.93	3600-3056	3328	Site with domesticated sheep/goat remains	Song et al., 2010
China	Qugong	93.6627	30.584	3480-3160	3320	Site with domesticated sheep/goat remains	Yixiduoji, 2022
China	Shangpo	114.101	33.4956	3850-3550	3700	Site with domesticated sheep/goat remains	Yang, 2018
China	Talitaliha	96.7167	36.7167	3600-2000	2800	Site with domesticated sheep/goat remains	Ren, 2017
China	Tangshan	118.05	36.96	3600-3056	3328	Site with domesticated sheep/goat remains	Song et al., 2010
China	Tawendaliha	97.6667	36.2833	3600-2000	2800	Site with domesticated sheep/goat remains	Ren, 2017
China	Xiacha	111.414	39.689	3600-2256	2928	Site with domesticated sheep/goat remains	Yang, 2007
China	Xiariyamakebu	97.7667	36	3600-2000	2800	Site with domesticated sheep/goat remains	Ren, 2017
China	Xicha	111.414	39.689	3550-2206	2878	Site with domesticated sheep/goat remains	Yang, 2007
China	Xichengyi	100.339	39.032	3650-3550	3600	Site with domesticated sheep/goat remains	Song et al., 2016
China	Xishan	105.148	34.204	2977-2721	2849	Site with domesticated sheep/goat remains	Yu et al., 2011
China	Yinxu Baijiafen	114.305	36.117	3250-2950	3100	Site with domesticated sheep/goat remains	Li, 2009
China	Yinxu Dasikong	114.331	36.124	3250-2950	3100	Site with domesticated sheep/goat remains	Wang H, 2019
China	Yinxu Xiaomintun	114.297	36.126	3250-2950	3100	Site with domesticated sheep/goat remains	Li, 2009
China	Zaolinhetan	108.279	35.005	3550-2996	3273	Site with domesticated sheep/goat remains	Li et al., 2019
China	Zhangdeng	114.197	36.1031	3700-3550	3625	Site with domesticated sheep/goat remains	Hou et al., 2009
China	Zhukaigou	110.05	39.1	3600-3300	3450	Site with domesticated sheep/goat remains
India	Burzahom	74.8647	34.1706	4000-4000	4000	Site with domesticated sheep/goat remains	Bellwood, 2005
India	Chirand	84.5097	25.9703	4500-3000	3750	Site with domesticated sheep/goat remains	Bellwood, 2005
India	Koldihwa	79.835	26.6875	4500-3000	3750	Site with domesticated sheep/goat remains	Bellwood, 2005
India	Pandu Rajar Dhibi	88.2342	24.11	4500-3000	3750	Site with domesticated sheep/goat remains	Bellwood, 2005
India	Senuwar	83.9386	24.9272	4500-3000	3750	Site with domesticated sheep/goat remains	Bellwood, 2005
Kazakhstan	Alat	76.8167	44.9667	3150-2850	3000	Site with domesticated sheep/goat remains	Outram et al., 2012
Kazakhstan	Atasu	72.1342	47.1076	3250-2850	3050	Site with domesticated sheep/goat remains	Boyle, 2003
Kazakhstan	Begash	78.5685	44.7033	4250-3450	3850	Site with domesticated sheep/goat remains	Frachetti and Benecke, 2009
Kazakhstan	Bugully	72.9373	48.0297	3150-2850	3000	Site with domesticated sheep/goat remains	Outram et al., 2012
Kazakhstan	Chaglinka	69.116	53.17	3350-2850	3100	Site with domesticated sheep/goat remains	Boyle, 2003
Kazakhstan	Dongal	76.8167	45.9667	3150-2850	3000	Site with domesticated sheep/goat remains	Outram et al., 2012
Kazakhstan	Kent	75.8641	49.2331	3250-3050	3150	Site with domesticated sheep/goat remains	Haruda, 2018
Kazakhstan	Konezavod III	64.0262	53.2062	3550-2850	3200	Site with domesticated sheep/goat remains	Boyle, 2003
Kazakhstan	Myrzhyk	77.05	50.0667	3350-2850	3100	Site with domesticated sheep/goat remains	Boyle, 2003
Kazakhstan	Novonikolskoe I	68.683	54.529	3450-2850	3150	Site with domesticated sheep/goat remains	Boyle, 2003
Kazakhstan	Petrovka II	68.2379	53.7582	3650-2850	3250	Site with domesticated sheep/goat remains	Boyle, 2003
Kazakhstan	Sargary	69.4072	53.2939	2850-2750	2800	Site with domesticated sheep/goat remains	Boyle, 2003
Kazakhstan	Serektas	75.602	44.009	2950-2850	2900	Site with domesticated sheep/goat remains	Haruda, 2018
Kazakhstan	Tasbas	79.3666	45.1344	3158-3004	3081	Site with domesticated sheep/goat remains	Doumani et al., 2015
Kazakhstan	Temirkash	63.6354	53.2198	3450-3450	3450	Site with domesticated sheep/goat remains	Outram et al., 2012
Kazakhstan	Tseganka 8	77.1156	43.3988	2725-1990	2358	Site with domesticated sheep/goat remains	Chang et al., 2003
Kazakhstan	Turgen	77.597	43.395	3450-2750	3100	Site with domesticated sheep/goat remains	Haruda, 2018
Kazakhstan	Tuzusai 1	77.1156	43.3988	2365-2025	2195	Site with domesticated sheep/goat remains	Chang et al., 2003
Kyrgyzstan	Chap	75.851	42.181	3015-2775	2895	Site with domesticated sheep/goat remains	Matuzeviciute et al., 2020
Turkmenistan	Takhirbaj 1	62.086	38.066	3450-2950	3200	Site with domesticated sheep/goat remains	Lhuillier and Mashkour, 2017
Uzbekistan	Chust	71.236	41.005	3450-2950	3200	Site with domesticated sheep/goat remains	Lhuillier and Mashkour, 2017
Uzbekistan	Dal'verzin	69.279	40.403	3450-2950	3200	Site with domesticated sheep/goat remains	Lhuillier and Mashkour, 2017
Uzbekistan	Koktepe	66.171	40.416	2950-2280	2615	Site with domesticated sheep/goat remains	Lhuillier and Mashkour, 2017
Uzbekistan	Kuchuk-tepa	66.901	37.653	2950-2280	2615	Site with domesticated sheep/goat remains	Lhuillier and Mashkour, 2017
Uzbekistan	Kyzyltepa	67.721	38.055	2860-2350	2605	Site with domesticated sheep/goat remains	Wu et al., 2015a
Uzbekistan	Talashkan-tepa 1	66.9	37.567	2950-2280	2615	Site with domesticated sheep/goat remains	Lhuillier and Mashkour, 2017
China	Subeixi Cemeteries	89.7418	42.9127	2500-2300	2400	Human with evidence of consuming dairy products	Hong et al., 2012
China	Gongtang	89.0902	29.6451	3122-2916	3019	Human with evidence of consuming dairy products	Zhang et al., 2023
China	Gepaseru	79.8122	31.5617	3449-3261	3376	Human with evidence of consuming dairy products	Tang et al., 2023
China	Pukar Gongma	95.6778	33.8086	2997-2785	2903	Human with evidence of consuming dairy products	Tang et al., 2023
China	Pukar Gongma	95.6778	33.8086	2963-2785	2891	Human with evidence of consuming dairy products	Tang et al., 2023
China	Zhanqi	103.843	34.7149	3200-2900	3050	Human with evidence of consuming dairy products	Taché et al. 2021
China	Yaoheyuan	106.5	35.8	2996-2721	2859	Human with evidence of consuming dairy products	Sun et al. 2023
Mongolia	Berkh Uul	91.84	47.06	3321-3071	3196	Human with evidence of consuming dairy products	Wilkin et al., 2020
Mongolia	Chandman Uul	92.05	50	2921-2793	2857	Human with evidence of consuming dairy products	Wilkin et al., 2020
Mongolia	Deer Stone Kirigsuur sites, Khovsgol	100.074	50.4155	3380-2975	3178	Human with evidence of consuming dairy products	Jeong et al, 2018
Mongolia	Khoit Tsenkher7	91.84	47.06	3006-2854	2930	Human with evidence of consuming dairy products	Wilkin et al., 2020
Mongolia	Shunkhlai Uul	102.77	46.91	3022-2853	2938	Human with evidence of consuming dairy products	Wilkin et al., 2020
Mongolia	Ulaanzuukh	111.77	46.28	3362-3216	3289	Human with evidence of consuming dairy products	Wilkin et al., 2020
Mongolia	Ulaanzuukh	111.77	46.28	3362-3216	3289	Human with evidence of consuming dairy products	Wilkin et al., 2020
Mongolia	Ulaanzuukh	111.77	46.28	3558-3366	3462	Human with evidence of consuming dairy products	Wilkin et al., 2020
Mongolia	Uliastai River, Central Terrace	91.93	45.86	3227-3007	3117	Human with evidence of consuming dairy products	Wilkin et al., 2020
China	Anyang	114.395	36.0888	3300-3046	3173	Human without evidence of consuming dairy products	Cheung et al., 2017
China	Baichengduogang	81.8742	41.7969	2900-2500	2700	Human without evidence of consuming dairy products	Zhang et al., 2014
China	Beiqian	120.379	36.3685	3046-2256	2651	Human without evidence of consuming dairy products	Wang et al., 2013
China	Changxinyuan	113.74	34.38	2770-2256	2513	Human without evidence of consuming dairy products	Dong et al., 2017
China	Dashanqian	118.818	42.2031	3046-2476	2761	Human without evidence of consuming dairy products	Zhang Q et al., 2015
China	Dashengzhao tomb	113.838	34.2546	2476-2221	2349	Human without evidence of consuming dairy products	Zhang, 2019
China	Erlitou	112.791	34.7256	3750-3500	3625	Human without evidence of consuming dairy products	Zhang et al., 2007
China	Fenggeling	106.597	34.4569	2483-2311	2397	Human without evidence of consuming dairy products	Atahan et al., 2014
China	Ganguai	98.8558	39.3398	3350-2950	3150	Human without evidence of consuming dairy products	Liu et al., 2014
China	Gongguan site	121.49	22.675	3316-3076	3196	Human without evidence of consuming dairy products	Wang et al., 2021
China	Hengshui tomb	111.46	35.4817	3100-2700	2900	Human without evidence of consuming dairy products	Sun, 2019
China	Huoshaogou	97.6512	39.9628	3900-3300	3600	Human without evidence of consuming dairy products	Liu et al., 2014
China	Jianhe tomb	106.373	34.5298	2476-2221	2349	Human without evidence of consuming dairy products	Ling et al., 2010c
China	Jinggouzi	118.376	43.3708	2700-2200	2450	Human without evidence of consuming dairy products	Zhang et al., 2008
China	Kalasu tomb	86.4475	48.1056	3000-2000	2500	Human without evidence of consuming dairy products	Chen et al., 2017c
China	Lajigai	102.3	36	3362-3004	3183	Human without evidence of consuming dairy products	Ma, 2013
China	Lintong	109.214	34.3673	2341-1954	2148	Human without evidence of consuming dairy products	Atahan et al., 2014
China	Liujiazhuang	117.009	36.675	3200-3000	3100	Human without evidence of consuming dairy products	Gong, 2016
China	Liulihe	116.057	39.6155	3046-2771	2909	Human without evidence of consuming dairy products	Zhang et al., 2003
China	Maojiaping	105.105	34.759	3100-2200	2650	Human without evidence of consuming dairy products	Wang et al., 2019
China	Meishan	112.821	34.1855	4288-3446	3867	Human without evidence of consuming dairy products	Zhou, 2017
China	Mogou	103.9	34.7	3750-3100	3425	Human without evidence of consuming dairy products	Liu et al., 2014
China	Neiyangyuan	110.785	35.989	2770-2476	2623	Human without evidence of consuming dairy products	Pei et al., 2008
China	Northwest China, Xinjian, Shirenzigou	93.1667	43.6097	2320-2140	2230	Human without evidence of consuming dairy products	Ning et al., 2019
China	Qiajiaping	103.8	35.6	3551-3078	3315	Human without evidence of consuming dairy products	Ma, 2013
China	Qianzhangda	117.183	34.9872	3200-3046	3123	Human without evidence of consuming dairy products	Zhang et al., 2012
China	Qiongkeke 1 tomb	82.5118	43.8002	3000-2400	2700	Human without evidence of consuming dairy products	Zhang and Li, 2006
China	Shangsunjia	101.686	36.927	3500-2600	3050	Human without evidence of consuming dairy products	Zhang et al., 2003
China	Shenmingpu	111.303	33.0032	2476-2221	2349	Human without evidence of consuming dairy products	Hou et al., 2012
China	Sunjianantou tomb	107.627	34.5489	2700-2500	2600	Human without evidence of consuming dairy products	Ling et al., 2010a
China	Tianshanbeilu	93.4583	42.8046	3940-3215	3578	Human without evidence of consuming dairy products	Zhang et al., 2010
China	Xiabandi	75.2299	37.7721	3500-3300	3400	Human without evidence of consuming dairy products	Zhang et al., 2016
China	Xiaonanzhuang tomb	112.725	37.7515	2770-2256	2513	Human without evidence of consuming dairy products	Tang et a., 2018
China	Xichengyi	100.35	39.0219	3749-3500	3625	Human without evidence of consuming dairy products	Zhang X et al., 2015
China	Xindianzi	112.093	40.2502	2770-2256	2513	Human without evidence of consuming dairy products	Zhang et al., 2006
China	Xishan	105.179	34.1893	2700-2200	2450	Human without evidence of consuming dairy products	Ling, 2010
China	Xiyasi	113.76	34.4	2770-2256	2513	Human without evidence of consuming dairy products	Dong et al., 2017
China	Yanbulake	94.6823	42.879	3000-2400	2700	Human without evidence of consuming dairy products	Zhang et al., 2003
China	Yanghai tomb	89.6069	42.7687	2900-2200	2550	Human without evidence of consuming dairy products	Si et al., 2013
China	Yanshi	112.766	34.7263	3600-3300	3450	Human without evidence of consuming dairy products	Zhang et al., 2003
China	Zhanqi	103.843	34.7149	3200-2900	3050	Human without evidence of consuming dairy products	Liu et al., 2014
China	Zhaohangucheng	113.776	34.8165	2770-1780	2275	Human without evidence of consuming dairy products	Zhou et al., 2017
China	Henan province, Jiazuo city, Jiaozuoniecun site	113.155	35.1708	3454-3212	3333	Human without evidence of consuming dairy products	Ning et al., 2020
China	Inner Mongolia, Chifeng, Erdaojingzi	118.948	42.0996	3637-3467	3552	Human without evidence of consuming dairy products	Ning et al., 2020
Kazakhstan	Akimbek	75.5325	48.48	4000-3000	3500	Human without evidence of consuming dairy products	Lightfoot et al., 2015
Kazakhstan	Ak-Moustafa	72.0097	47.778	3822-3586	3704	Human without evidence of consuming dairy products	Narasimhan et al., 2019
Kazakhstan	Aksu-Ayuly-4, Mound 3	73.6997	48.7494	2745-2496	2621	Human without evidence of consuming dairy products	Järve et al., 2019
Kazakhstan	Aktobe, Koboda, Taldysay	67.0205	48.2144	3332-3084	3208	Human without evidence of consuming dairy products	Narasimhan et al., 2019
Kazakhstan	Aktogai	80.0347	46.9659	3681-3470	3576	Human without evidence of consuming dairy products	Narasimhan et al., 2019
Kazakhstan	Alatau-1	76.8003	43.2392	2352-2096	2224	Human without evidence of consuming dairy products	Matuzeviciute et al., 2015
Kazakhstan	Almaty Region, Kerbulak District, Kaspan Valley, Kaspan-2, mound 3	78.27	44.49	2351-2129	2240	Human without evidence of consuming dairy products	Gnecchi-Ruscone et al., 2021
Kazakhstan	Almaty, Talgar, Birlik	75.7152	51.1387	2700-2367	2534	Human without evidence of consuming dairy products	Järve et al., 2019
Kazakhstan	Aschisu	73.2247	49.7297	4000-3000	3500	Human without evidence of consuming dairy products	Lightfoot et al., 2015
Kazakhstan	Berel	86.3504	49.3356	2350-2250	2300	Human without evidence of consuming dairy products	Unterländer et al., 2017
Kazakhstan	Byan Zherek, eastern spur, Dali	79.3644	45.1324	3850-3550	3700	Human without evidence of consuming dairy products	Narasimhan et al., 2019
Kazakhstan	Central Kazakhstan, Akbeit I, mound 1	74.76	48.94	2776-2497	2637	Human without evidence of consuming dairy products	Gnecchi-Ruscone et al., 2021
Kazakhstan	Central Kazakhstan, Bektauata, mound 1	74.77	47.41	2726-2436	2581	Human without evidence of consuming dairy products	Gnecchi-Ruscone et al., 2021
Kazakhstan	Central Kazakhstan, Berel Necropolis, mound 5	85.79	49.33	2311-2125	2218	Human without evidence of consuming dairy products	Gnecchi-Ruscone et al., 2021
Kazakhstan	Central Kazakhstan, Bidayk, mound 5	75.12	49.33	2316-2147	2232	Human without evidence of consuming dairy products	Gnecchi-Ruscone et al., 2021
Kazakhstan	Central Kazakhstan, Karakemer, mound 3	79.27	48.94	2650-2450	2550	Human without evidence of consuming dairy products	Gnecchi-Ruscone et al., 2021
Kazakhstan	Central Kazakhstan, Karashoky I, mound 1	74.71	48.8	2731-2494	2613	Human without evidence of consuming dairy products	Gnecchi-Ruscone et al., 2021
Kazakhstan	Central Kazakhstan, Kurgan 37 Warriors, mound 11	74.46	48.43	2705-2362	2534	Human without evidence of consuming dairy products	Gnecchi-Ruscone et al., 2021
Kazakhstan	Central Kazakhstan, Nurken Village, Nurken II, mound 1	75.16	49.11	2728-2491	2610	Human without evidence of consuming dairy products	Gnecchi-Ruscone et al., 2021
Kazakhstan	Central Kazakhstan, Nurken Village, Taldy II, mound 4	75.85	49.09	2650-2450	2550	Human without evidence of consuming dairy products	Gnecchi-Ruscone et al., 2021
Kazakhstan	Central Kazakhstan, Serekty II, mound 6	75.17	49.21	2750-2450	2600	Human without evidence of consuming dairy products	Gnecchi-Ruscone et al., 2021
Kazakhstan	East Kazakhstan Region, Beskaragai District, Krivinka Village, Karaoba, mound 16	76.91	50.18	2353-2181	2267	Human without evidence of consuming dairy products	Gnecchi-Ruscone et al., 2021
Kazakhstan	Malaya Krasnoyarka	84.3041	49.1244	3341-3150	3246	Human without evidence of consuming dairy products	Narasimhan et al., 2019
Kazakhstan	East Kazakhstan Region, Tarbagatai District, Elek Sazy Plateau, Eleke Sazy II, mound 4	77.82	49.52	2739-2496	2618	Human without evidence of consuming dairy products	Gnecchi-Ruscone et al., 2021
Kazakhstan	Izmaylovka Kurgan, East Kazakhstan	81.4333	50.3	2727-2497	2612	Human without evidence of consuming dairy products	Unterländer et al., 2017
Kazakhstan	Kairan	76.9957	48.7418	3813-3578	3696	Human without evidence of consuming dairy products	Narasimhan et al., 2019
Kazakhstan	Kamenka	76.7883	43.2211	2352-2111	2232	Human without evidence of consuming dairy products	Matuzeviciute et al., 2015
Kazakhstan	Kamenni Ambar	60.4667	52.8167	4000-3000	3500	Human without evidence of consuming dairy products	Privat, 2004
Kazakhstan	Karaganda Region, Aktogay District, Mount Begazy on the right bank of Karatal River, Kyzyl, mound 4, left	75.36	48.28	2726-2431	2579	Human without evidence of consuming dairy products	Gnecchi-Ruscone et al., 2021
Kazakhstan	Karaganda region, Bylkyldak	73.8828	49.7099	3481-3392	3437	Human without evidence of consuming dairy products	Narasimhan et al., 2019
Kazakhstan	Karatugai	73.1133	50.63	3000-2200	2600	Human without evidence of consuming dairy products	Lightfoot et al., 2015
Kazakhstan	Karatuma	77.9914	43.5858	2384-2198	2291	Human without evidence of consuming dairy products	Matuzeviciute et al., 2015
Kazakhstan	Kargaly-I	76.9228	43.2597	2384-2056	2220	Human without evidence of consuming dairy products	Matuzeviciute et al., 2015
Kazakhstan	Kazakh Mys	79.9881	46.9479	3571-3468	3520	Human without evidence of consuming dairy products	Narasimhan et al., 2019
Kazakhstan	Kyzyl Bulak 1	77.8138	43.2465	3691-3569	3630	Human without evidence of consuming dairy products	Narasimhan et al., 2019
Kazakhstan	Kyzyl Bulak-1	78.1861	43.2411	4000-3000	3500	Human without evidence of consuming dairy products	Matuzeviciute et al., 2015
Kazakhstan	Lisakovsk	62.69	52.61	4000-3000	3500	Human without evidence of consuming dairy products	Miller et al., 2014
Kazakhstan	Lisakovskiy	62.69	52.61	3820-3581	3701	Human without evidence of consuming dairy products	Narasimhan et al., 2019
Kazakhstan	Novoilinovka	62.7253	52.6306	4000-3000	3500	Human without evidence of consuming dairy products	Matuzeviciute et al., 2016
Kazakhstan	Nurken-2, Mound 6	75.1556	49.1122	2343-2156	2250	Human without evidence of consuming dairy products	Järve et al., 2019
Kazakhstan	Oi-Dzhailau VII	74.9575	43.7769	4000-3000	3500	Human without evidence of consuming dairy products	Matuzeviciute et al., 2015
Kazakhstan	Oy-Dzhaylau III	73.1175	42.6894	3625-3482	3554	Human without evidence of consuming dairy products	Narasimhan et al., 2019
Kazakhstan	Pavlodar Region, Bayanaul District, Birlik, mound 25	75.7	51.14	2731-2495	2613	Human without evidence of consuming dairy products	Gnecchi-Ruscone et al., 2021
Kazakhstan	Pavlodar Region, Bayanaul District, Kyzylshilik, mound 2	75.91	50.42	2697-2352	2525	Human without evidence of consuming dairy products	Gnecchi-Ruscone et al., 2021
Kazakhstan	Shoendykol	75.6	50.82	3350-2850	3100	Human without evidence of consuming dairy products	Narasimhan et al., 2019
Kazakhstan	Southern Urals, Borovoye Hillfort	70.18	53.05	2150-2150	2150	Human without evidence of consuming dairy products	Gnecchi-Ruscone et al., 2021
Kazakhstan	Taldy-2, Mound 4	75.8431	49.0981	2725-2436	2581	Human without evidence of consuming dairy products	Järve et al., 2019
Kazakhstan	Talpaty II, Almaty, Karasu, Molaly Kurgan	76.5845	43.3738	3350-2950	3150	Human without evidence of consuming dairy products	Narasimhan et al., 2019
Kazakhstan	Tasbas, Byan Zherek	79.3679	45.1343	3071-2886	2979	Human without evidence of consuming dairy products	Narasimhan et al., 2019
Kazakhstan	Tashik	74.4036	49.9811	4000-3000	3500	Human without evidence of consuming dairy products	Lightfoot et al., 2015
Kazakhstan	Tegiszhol	83.5142	49.9808	4000-3000	3500	Human without evidence of consuming dairy products	Lightfoot et al., 2015
Kazakhstan	Temirkash	72.92	50.0197	4000-3000	3500	Human without evidence of consuming dairy products	Lightfoot et al., 2015
Kazakhstan	Tian Shan, Central Steppe	72.9133	49.1289	2750-2350	2550	Human without evidence of consuming dairy products	Damgaard et al., 2018a
Kazakhstan	Tian Shan, Central Steppe, Kargaly 1	76.4131	43.1822	2702-2369	2536	Human without evidence of consuming dairy products	Damgaard et al., 2018a
Kazakhstan	Western Kazakhstan, Chelkar Lake, Chelkar Burial Ground	64.05	51.44	2550-2250	2400	Human without evidence of consuming dairy products	Gnecchi-Ruscone et al., 2021
Kazakhstan	Zevakino, East Kazakhstan	81.8167	50.2	2850-2550	2700	Human without evidence of consuming dairy products	Unterländer et al., 2017
Kazakhstan	Zevakinskiy stone fence	81.8368	50.2249	2996-2850	2923	Human without evidence of consuming dairy products	Narasimhan et al., 2019
Kyrgyzstan	Issyk-Kul Region, Chilpek Village, Chilpek Burial Grounds, mound 2	78.38	42.49	2464-2339	2402	Human without evidence of consuming dairy products	Gnecchi-Ruscone et al., 2021
Kyrgyzstan	Issyk-Kul Region, Ken-Su Village, Ken-Su #551	75.52	42.2	2306-2066	2186	Human without evidence of consuming dairy products	Gnecchi-Ruscone et al., 2021
Kyrgyzstan	Osh Province, Alai Valley, Alai/Nura I, II, Tuyuk II Mounds	71.5	41.41	2699-2359	2529	Human without evidence of consuming dairy products	Gnecchi-Ruscone et al., 2021
Mongolia	Arkhangai, Emeel Tolgoi	101.993	47.783	2150-2150	2150	Human without evidence of consuming dairy products	Jeong et al, 2020
Mongolia	Arkhangai, Khudgiin Am	101.714	47.8345	2150-2150	2150	Human without evidence of consuming dairy products	Jeong et al, 2020
Mongolia	Arkhangai, Naimaa Tolgoi	101.86	48.5904	2150-2150	2150	Human without evidence of consuming dairy products	Jeong et al, 2020
Mongolia	Arkhangai, Solbi Uul	101.773	47.7422	2150-2150	2150	Human without evidence of consuming dairy products	Jeong et al, 2020
Mongolia	Arkhangai, Tamiryn Ulaan Khoshuu, Burkhan Tolgoi	102.361	47.7993	2053-2053	2053	Human without evidence of consuming dairy products	Jeong et al, 2020
Mongolia	Arkhangai, Tsaidam Bag, Shiveet Tolgoi	102.079	47.1108	2850-2756	2803	Human without evidence of consuming dairy products	Jeong et al, 2020
Mongolia	Baga Gazaryn Chuluu	106.031	46.205	3000-2200	2600	Human without evidence of consuming dairy products	Machicek, 2010
Mongolia	Bayan Ulgii aimag, Tsengel sum, Tsagaan-Uul, Khuvsgol	88.38	48.68	2308-2120	2214	Human without evidence of consuming dairy products	Wang et al., 2021
Mongolia	Bayankhongor aimag, Khar Sairiin Am, Khirigsuur	100.833	45.9185	3348-3178	3263	Human without evidence of consuming dairy products	Wang et al., 2021
Mongolia	Bayankhongor aimag, Ulziit soum, Khar Sair am	102.55	48.11	3327-3080	3204	Human without evidence of consuming dairy products	Wang et al., 2021
Mongolia	Bayankongor aimag, Erdenetsogt sum	100.817	46.426	3074-2889	2982	Human without evidence of consuming dairy products	Wang et al., 2021
Mongolia	Bayan-Ulgii aimag, Tsengel sum, Biluut 2, barrow 3	89.5	48.3	3209-3006	3108	Human without evidence of consuming dairy products	Wang et al., 2021
Mongolia	Bayan-Ulgii aimag, Ulaankhus sum, Kulala Ula barrow 2	88.713	49.359	3391-3254	3323	Human without evidence of consuming dairy products	Wang et al., 2021
Mongolia	Bulgan, Baruun Mukhdagiin Am	102.83	48.5955	2150-2150	2150	Human without evidence of consuming dairy products	Jeong et al, 2020
Mongolia	Bulgan, Burkhan Tolgoi	103.366	49.482	2150-2150	2150	Human without evidence of consuming dairy products	Jeong et al, 2020
Mongolia	Bulgan, Khutag undur sum, Marzyn Khutul tomb 1	102.69	49.41	3338-3083	3211	Human without evidence of consuming dairy products	Wang et al., 2021
Mongolia	Bulgan, Ovgont	104.158	48.0921	2150-2150	2150	Human without evidence of consuming dairy products	Jeong et al, 2020
Mongolia	Dariganga sum, Baaran-Khavtsal	113.849	45.3042	2848-2750	2799	Human without evidence of consuming dairy products	Wang et al., 2021
Mongolia	Dornod aimag, Gurvanzagal sum, Khadan khuv Tomb 1	114.87	49.15	2931-2782	2857	Human without evidence of consuming dairy products	Wang et al., 2021
Mongolia	Egiin Gol	103.625	49.3875	3000-2200	2600	Human without evidence of consuming dairy products	Machicek, 2010
Mongolia	Khentii, Batshireet sum, Tugsiin uvdug Tomb 1	110.193	48.6925	2931-2782	2857	Human without evidence of consuming dairy products	Wang et al., 2021
Mongolia	Khentii, Bayan-Adraga sum, Shuusyn boom Tomb 6	111.08	48.57	2996-2864	2930	Human without evidence of consuming dairy products	Wang et al., 2021
Mongolia	Khentii, Bor Bulag	110.621	48.6221	2932-2786	2859	Human without evidence of consuming dairy products	Jeong et al, 2020
Mongolia	Khentii, Delgerkhaan sum, Khanan 3	109.189	47.1781	3074-2889	2982	Human without evidence of consuming dairy products	Wang et al., 2021
Mongolia	Khentii, Delgerkhaan sum, Rashaant tolgoi, tomb 6	109.19	47.19	2917-2777	2847	Human without evidence of consuming dairy products	Wang et al., 2021
Mongolia	Khentii, Khanan Uul	108.972	47.2166	2150-2150	2150	Human without evidence of consuming dairy products	Jeong et al, 2020
Mongolia	Khentii, Murun sum, Bus khairkhan Tomb 2	110.317	47.3817	2702-2367	2535	Human without evidence of consuming dairy products	Wang et al., 2021
Mongolia	Khovd, Berkh Mountain	91.8425	47.06	3326-3070	3198	Human without evidence of consuming dairy products	Jeong et al, 2020
Mongolia	Khovd, Bulgan sum, Khudzhirtyn gol I, kurgan 2	92.0342	46.0636	2994-2867	2931	Human without evidence of consuming dairy products	Wang et al., 2021
Mongolia	Khovd, Bulgan sum, Khudzrtyn gol II, barrow 1, burial 4 (main burial)	90.85	45.35	3165-3005	3085	Human without evidence of consuming dairy products	Wang et al., 2021
Mongolia	Khovd, Bulgan sum, Uliastain dood denj I, kurgan 4	90.798	45.39	2993-2861	2927	Human without evidence of consuming dairy products	Wang et al., 2021
Mongolia	Khovd, Duut sum, Khoit Tsenkheriin gol 1988 barrow 3	92.2258	47.4231	3160-2969	3065	Human without evidence of consuming dairy products	Wang et al., 2021
Mongolia	Khovd, lower and middle terraces, Uliastai River	91.9318	45.8564	3228-3005	3117	Human without evidence of consuming dairy products	Jeong et al, 2020
Mongolia	Khovd, Munkhkhairkhan sum, Ulaan goviin uzuur kurgan 1	91.83	47.069	3565-3402	3484	Human without evidence of consuming dairy products	Wang et al., 2021
Mongolia	Khovd, Takhiltyn Khotgor I	92.1049	47.4031	2150-2150	2150	Human without evidence of consuming dairy products	Jeong et al, 2020
Mongolia	Khovsgol aimag, Arbulag sorum	99.7267	49.6568	2998-2766	2882	Human without evidence of consuming dairy products	Jeong et al, 2018
Mongolia	Khovsgol aimag, Ulaan-Uul sum	99.2	50.7	2462-2339	2401	Human without evidence of consuming dairy products	Wang et al., 2021
Mongolia	Khuvsgul aimag, Alag-Erdene sum, Erhel nuur, Ulaan tolgoi	100.046	50.1172	3050-2350	2700	Human without evidence of consuming dairy products	Wang et al., 2021
Mongolia	Khuvsgul aimag, Burentogtoh sum, Uushigiin uvur, Slab Burial 1	99.927	49.656	2759-2729	2744	Human without evidence of consuming dairy products	Wang et al., 2021
Mongolia	Khuvsgul aimag, Khankh sum, Khavtsal II Tomb 1 (Khirgisuur)	100.67	51.5	3205-3005	3105	Human without evidence of consuming dairy products	Wang et al., 2021
Mongolia	Khuvsgul, Atsyn Gol	101.496	49.2747	2114-2001	2058	Human without evidence of consuming dairy products	Jeong et al, 2020
Mongolia	Selenge, Yuroo II	106.669	49.7444	2002-2002	2002	Human without evidence of consuming dairy products	Jeong et al, 2020
Mongolia	Sukhbaatar, Baruun Khovdiin Am	115.366	45.905	2150-2150	2150	Human without evidence of consuming dairy products	Jeong et al, 2020
Mongolia	Sukhbaatar, Tavan Tolgoi	113.142	45.3572	2150-2150	2150	Human without evidence of consuming dairy products	Jeong et al, 2020
Mongolia	Tevsh	100.011	47.5028	3000-2200	2600	Human without evidence of consuming dairy products	Yoneda et al., 2016
Mongolia	Tuv aimag, Altanbulag sum, Tariat Brigad Tomb 5	106.4	47.7	3050-2350	2700	Human without evidence of consuming dairy products	Wang et al., 2021
Mongolia	Tuv, Morin Tolgoi	105.665	47.3297	3142-2886	3014	Human without evidence of consuming dairy products	Jeong et al, 2020
Mongolia	Tuv, Songino Khairkhan	106.609	47.7878	2150-2150	2150	Human without evidence of consuming dairy products	Jeong et al, 2020
Mongolia	Tuvshinshiree sum, Adgiin gol Tomb 21	111.6	46.77	3438-3258	3348	Human without evidence of consuming dairy products	Wang et al., 2021
Mongolia	Tuvshinshiree sum, Bulgiin ekh, Tomb 47	111.768	46.2841	3372-3242	3307	Human without evidence of consuming dairy products	Wang et al., 2021
Mongolia	Ulaanbaatar, Dartsagt	106.749	47.9111	2700-2357	2529	Human without evidence of consuming dairy products	Jeong et al, 2020
Mongolia	Ulaanzuukh	112.49	46.7239	3493-3127	3310	Human without evidence of consuming dairy products	Fenner et al., 2014
Mongolia	Uvs aimag, Khyargas sum, Urgun shireg, Tomb 3	93.8	49.7	2956-2796	2876	Human without evidence of consuming dairy products	Wang et al., 2021
Mongolia	Uvs aimag, Savaa Khar	95.4486	49.3064	3364-3230	3297	Human without evidence of consuming dairy products	Wang et al., 2021
Mongolia	Uvs aimag, Ulaangom sum, Chandman Uul, Ulaangom cemetery Grave #33, Burial 3	92.05	49.96	2320-2147	2234	Human without evidence of consuming dairy products	Wang et al., 2021
Mongolia	Uvs, Chandman Mountain, Ulaangom cemetery	92.054	49.9971	2306-2123	2215	Human without evidence of consuming dairy products	Jeong et al, 2020
Mongolia	Uvurkhangai, Khujirt sum, Shunkhlai Uul, Grave #1	102.767	46.8975	3057-2874	2966	Human without evidence of consuming dairy products	Wang et al., 2021
Mongolia	Uvurkhangai, Khujirt sum, Shunkhlai Uul, Tomb 2	102.76	46.92	3391-3254	3323	Human without evidence of consuming dairy products	Wang et al., 2021
Mongolia	Uvurkhangai, Shunkhlai Mountain	102.771	46.911	3057-2852	2955	Human without evidence of consuming dairy products	Jeong et al, 2020
Mongolia	Uvurkhangai, Tevsh Mountain	102.061	44.6542	2150-2150	2150	Human without evidence of consuming dairy products	Jeong et al, 2020
Mongolia	Zavkhan, Biluutiin Am	96.4015	49.3515	3370-3223	3297	Human without evidence of consuming dairy products	Jeong et al, 2020
Mongolia	Zavkhan, Khukh Khoshuunii Boom	96.362	49.7038	3950-2650	3300	Human without evidence of consuming dairy products	Jeong et al, 2020
Myanmar	Oakaie	95.6167	21.5	3200-2700	2950	Human without evidence of consuming dairy products	Lipson et al., 2018
Pakistan	Swat Valley, Aligrama	72.3182	34.8049	2761-2730	2746	Human without evidence of consuming dairy products	Narasimhan et al., 2019
Pakistan	Swat Valley, Arkotkila	72.2409	34.8626	2950-2750	2850	Human without evidence of consuming dairy products	Narasimhan et al., 2019
Pakistan	Swat Valley, Gogdara	72.3084	34.7488	3326-2968	3147	Human without evidence of consuming dairy products	Narasimhan et al., 2019
Pakistan	Swat Valley, Katelai	72.3491	34.7658	2854-2764	2809	Human without evidence of consuming dairy products	Narasimhan et al., 2019
Pakistan	Swat Valley, Loebanr	72.4019	34.7515	2878-2777	2828	Human without evidence of consuming dairy products	Narasimhan et al., 2019
Pakistan	Swat Valley, Saidu Sharif	72.3624	34.757	2352-2184	2268	Human without evidence of consuming dairy products	Narasimhan et al., 2019
Pakistan	Swat Valley, Udegram	72.3142	34.7432	2962-2856	2909	Human without evidence of consuming dairy products	Narasimhan et al., 2019
Russia	Ai-Dai	91.4164	53.0964	3000-2200	2600	Human without evidence of consuming dairy products	Murphy et al., 2013
Russia	Arban 1	90.187	52.954	3350-2850	3100	Human without evidence of consuming dairy products	Allentoft et al., 2015
Russia	Arzan	93.7111	52.0961	2850-2650	2750	Human without evidence of consuming dairy products	Unterländer et al., 2017
Russia	Aymyrlyg	93.0433	51.2917	3000-2200	2600	Human without evidence of consuming dairy products	Murphy et al., 2013
Russia	Buryatia, Il'movaya Pad	106.406	50.4974	2150-2150	2150	Human without evidence of consuming dairy products	Jeong et al, 2020
Russia	Buryatia, Pesterevo 82	107.456	51.502	3003-2862	2933	Human without evidence of consuming dairy products	Jeong et al, 2020
Russia	Bystrovka	88.574	51.909	3350-2850	3100	Human without evidence of consuming dairy products	Allentoft et al., 2015
Russia	Chumysh-Perekat-1	84.6123	53.8242	3563-3453	3508	Human without evidence of consuming dairy products	Narasimhan et al., 2019
Russia	Firsovo- XIV	83.9312	53.3277	3684-3512	3598	Human without evidence of consuming dairy products	Matuzeviciute et al., 2016
Russia	Krasnoyarsk Krai, near Orak Ulus, Orak burial place	89.3053	55.1924	3565-3416	3491	Human without evidence of consuming dairy products	Narasimhan et al., 2019
Russia	Kurgan, Ketovsky District, Shmakovo Village, Shmakovo Burial Ground, mound 1	64.86	55.19	2351-2181	2266	Human without evidence of consuming dairy products	Gnecchi-Ruscone et al., 2021
Russia	Kytmanovo	85.447	53.456	3650-3450	3550	Human without evidence of consuming dairy products	Allentoft et al., 2015
Russia	Minusinsk Basin, Potroshilovo II	91.4605	53.8731	3562-3451	3507	Human without evidence of consuming dairy products	Narasimhan et al., 2019
Russia	Minusinsk Basin, Ust-Bir IV	91.5789	54.1793	3562-3415	3489	Human without evidence of consuming dairy products	Narasimhan et al., 2019
Russia	Nikolaevka II, Mound 1, burial 2	61.9737	53.0188	2743-2491	2617	Human without evidence of consuming dairy products	Järve et al., 2019
Russia	Priobrazhenka 3	77.05	55.51	3336-3162	3249	Human without evidence of consuming dairy products	Narasimhan et al., 2019
Russia	Sabinka 2	91.05	53.152	2343-2157	2250	Human without evidence of consuming dairy products	Allentoft et al., 2015
Russia	Siberia, Tungus & Eastern Steppe	90.8536	54.6758	2875-2760	2818	Human without evidence of consuming dairy products	Damgaard et al., 2018a
Russia	Siberian Federal District, Trans-Baikal, Chita Oblast, Okoshki-1	118.275	50.3172	3210-3001	3106	Human without evidence of consuming dairy products	Kılınç et al., 2021
Tajikistan	Dashty-Kozy	68.0314	39.4481	3461-3382	3422	Human without evidence of consuming dairy products	Narasimhan et al., 2019
Tajikistan	Ksirov	68.1737	37.4156	2001-2001	2001	Human without evidence of consuming dairy products	Narasimhan et al., 2019
Turkmenistan	Takhirbai 3	61.6923	38.7185	2866-2746	2806	Human without evidence of consuming dairy products	Damgaard et al., 2018b
Uzbekistan	Bustan	67	37.6667	3550-3250	3400	Human without evidence of consuming dairy products	Narasimhan et al., 2019
Uzbekistan	Dzharkutan	67	37.75	3631-3483	3557	Human without evidence of consuming dairy products	Narasimhan et al., 2019
Uzbekistan	Ferghana, Burial Kashkarchi	71.855	40.3772	3150-2950	3050	Human without evidence of consuming dairy products	Narasimhan et al., 2019
Uzbekistan	Kokcha 3	64.99	40.54	3691-3563	3627	Human without evidence of consuming dairy products	Narasimhan et al., 2019
Vietnam	Nam Tun	103.482	22.393	2750-2501	2626	Human without evidence of consuming dairy products	McColl et al., 2018

## Sheet: References
Allentoft, M. E., Sikora, M., Sjögren, K. G., et al. 2015. Population genomics of bronze age Eurasia. Nature, 522(7555), 167-172.
Atahan, P., Dodson, J., Li, X., et al. 2011. Subsistence and the isotopic signature of herding in the Bronze Age Hexi Corridor, NW Gansu, China. Journal of Archaeological Science, 38(7), 1747-1753.
Atahan, P., Dodson, J., Li, X., et al. 2014. Temporal trends in millet consumption in northern China. Journal of Archaeological Science, 50, 171-177.
Banpo Museum in Xi 'an (BMX). 1988. Jiangzhai -- report on the excavation of Neolithic site (in Chinese). Cultural Relics Publishing House. Beijing.
Barton, L., Newsome, S. D., Chen, F. H., et al. 2009. Agricultural origins and the isotopic identity of domestication in northern China. Proceedings of the National Academy of Sciences, 106(14), 5523-5528.
Bellwood, P. 2005. First Farmers: the Origins of Agricultural Societies. Blackwell Publishing Ltd.
Boyle, K. 2003. Prehistoric steppe adaptation and the horse. Cambridge: McDonald. 70-72
Brunson, K., He, N., Dai, X. 2016. Sheep, cattle, and specialization: New zooarchaeological perspectives on the Taosi Longshan. International Journal of Osteoarchaeology, 26(3), 460-475.
Cai, L. Z., Qiu, S. H. 1984. Carbon 13 determination and ancient cookbook study (in Chinese). Archaeology 10, 949-955.
Cao, Y. P., Qin, L., Zhang, H., et al. 2017. Excavation of the Longshan Period Tombs on the Pingliangtai Site in Huaiyang County, Henan Province (in Chinese). Huaxia Archaeology. (03), 3-13.
Chang, C., Benecke, N., Grigoriev, F. P., et al. 2003. Iron Age society and chronology in South-east Kazakhstan. Antiquity, 77(296), 298-312.
Chen, Q. J. 2004. Research on the Animal Fossil Relics Unearthed from Baijinbao Site (in Chinese). Northern Cultural Relics. (04), 1-6.
Chen, Q. J. 2007. Study on animal remains unearthed from western Tombs of Jinggouzi Site, Linxi County, Inner Mongolia (in Chinese). Steppe Cultural Relics. (02), 107-118.
Chen, Q. J. and Zhang, Z. 2017. Research on the Faunal Remains of the Weijiawopu Site, 2015~2016 (in Chinese). Steppe Cultural Relics. (01), 104-114.
Chen, Q. J., Wang, P. X., Zhang, W. 2004. A Study of the Animal Remains from the Xilinhe Site in Haili City,Heilongjiang (in Chinese). Archaeology. (07), 79-90.
Chen, X. L., Fang, Y. M., Hu, Y. W., et al. 2017a. Implications of stable isotope analysis on the economic complexity of prehistoric production: A case study of Wadian site in Yuzhou, Henan province (in Chinese). Huaxia Archaeology. (04), 70-79.
Chen, X. L., Guo, X. N., Hu, Y. W., et al. 2015. Analysis of the Subsistence Practice at the Muzhuzhuliang Site in Shenmu,Shaanxi (in Chinese). Archaeology and Cultural Relics. (05), 112-117.
Chen, X. L., Guo, X. N., Wang, W. L., et al. 2017b. The subsistence patterns of the Shengedaliang site (~4,000 yr BP) revealed by stable carbon and nitrogen isotopes in northern Shaanxi, China (in Chinese). Science China Earth Sciences, 60: 268–276, doi: 10.1007/s11430-016-5123-8
Chen, X. L., Hu, S. M., Hu, Y. W., et al. 2016. Raising practices of Neolithic livestock evidenced by stable isotope analysis in the Wei River valley, North China. International Journal of Osteoarchaeology, 26(1), 42-52.
Chen, X. L., Wu, Y. H., Li, Z. P. 2019. Subsistence around 3rd millennium B.C. in Luoyang basin evidenced by human diets at Zhonggou and Wanggedang sites (in Chinese). Quaternary Sciences, 39(1): 197-208. doi: 10.11928/j.issn.1001-7410.2019.01.18
Chen, X. L., Yu, J. J., You, Y. 2017c. Horse Burial Customs in Kalasu Cemetery of Xinjiang Seen from Stable Carbon and Nitrogen lsotope (in Chinese). The Western Regions Studies. (04), 89-98.
Cheung, C., Jing, Z., Tang, J., Yue, Z.,Richards, M. P. 2017. Examining social and cultural differentiation in early Bronze Age China using stable isotope analysis and mortuary patterning of human remains at Xin’anzhuang, Yinxu (in Chinese). Archaeological and Anthropological Sciences, 9(5), 799-816.
Cui, Y. P., Hu, Y. W., Chen, H. H., et al. 2006. Stable isotopic analysis on human bones from Zongri site (in Chinese). Quaternary Sciences, 26(4): 604-611.
Damgaard, P. D. B., Marchi, N., Rasmussen, S., et al. 2018a. 137 ancient human genomes from across the Eurasian steppes. Nature, 557(7705), 369-374.
Damgaard, P. D. B., Martiniano, R., Kamm, J., et al. 2018b. The first horse herders and the impact of early Bronze Age steppe expansions into Asia. Science, 360(6396), eaar7711.
Department of Archaeology, Shandong University (DASU). 1990. Yinjiacheng site in Sishui County (in Chinese). Culture Relics Publishing House. Beijing.
Dong, Y., Morgan, C., Chinenov, Y., et al. 2017. Shifting diets and the rise of male-biased inequality on the Central Plains of China during Eastern Zhou. Proceedings of the National Academy of Sciences, 114(5), 932-937.
Doumani, P. N., Frachetti, M. D., Beardmore, R., et al. 2015. Burial ritual, agriculture, and craft production among Bronze Age pastoralists at Tasbas (Kazakhstan). Archaeological Research in Asia, 1, 17-32.
Fenner, J. N., Tumen, D., Khatanbaatar, D. 2014. Food fit for a Khan: stable isotope analysis of the elite Mongol Empire cemetery at Tavan Tolgoi, Mongolia. Journal of Archaeological Science, 46, 231-244.
Flegontov, P., Altınışık, N. E., Changmai, P., et al. 2019. Palaeo-Eskimo genetic ancestry and the peopling of Chukotka and North America. Nature, 570(7760), 236-240.
Frachetti, M., Benecke, N. 2009. From sheep to (some) horses: 4500 years of herd structure at the pastoralist settlement of Begash (south-eastern Kazakhstan). Antiquity, 83(322), 1023-1037.
Fu, Q. M., Jin, S. A., Hu, Y. W., et al. 2010. Agricultural development pattern and food structure change of ancestors in Gouwan site, Xichuan, Henan province (in Chinese). Chinese Science Bulletin. 55(07), 593-599.
Gansu Task Force Institute of Archaeology Chinese Academy of Sciences (GTFIACAS). 1974. Report on excavation of Dahezhuang Site in Yongjing, Gansu province (in Chinese). Acta Archaeologica Sinica. (02), 29-62.
Gnecchi-Ruscone, G. A., Khussainova, E., Kahbatkyzy, N., et al. 2021. Ancient genomic time transect from the Central Asian Steppe unravels the history of the Scythians. Science Advances, 7(13), eabe4414.
Gong, W. 2016. Research of Human Diet in Shang Period of the Daxinzhuang Site and Liujiazhuang Site—Results from the Plant Remains and the Stable Isotope of Carbon and Nitrogen (in Chinese). [Dissertation]. Shandong University.
Guo, Y., Hu, Y. W., Gao, Q., et al. 2011. Stable Carbon and Nitrogen lsotope Evidence in Human Diets Based on Evidence from the Jiangzhai Site, China (in Chinese). 30(02), 149-157.
Guo, Y., Xia, Y., Dong, Y. F., et al. 2016. Stable lsotopic Analysis of Human Remains from the Beiliu Site (in Chinese). Archaeology and Cultural Relics. (01), 115-120.
Hanks, B., Miller, A. V., Judd, M., et al. 2018. Bronze Age diet and economy: New stable isotope data from the Central Eurasian steppes (2100-1700 BC). Journal of Archaeological Science, 97, 14-25.
Haruda, A. 2018. Regional pastoral practice in central and southeastern Kazakhstan in the Final Bronze Age (1300–900 BCE). Archaeological Research in Asia, 15, 146-156.
He, K. Y. 2007. Study on animal bones unearthed from The Twelve Bridges Site and related problems (in Chinese). Sichuan Cultural Relics. (04), 41-46.
He, K. Y. 2011. On the Subsistence Types of Shi'erqiao Culture-Focused on Zooarchaeology (in Chinese). (02), 81-89.
He, K. Y., Chen, J. 2006. dentification report of animal bones unearthed from Malconhashu site (in Chinese). Archaeological discovery in Chengdu. (00), 424-436.
He, K. Y., Jiang, C., Chen, J. 2009. Two methods for estimating meat content in animal archaeology: a case study of animal bones unearthed from Yingpanshan Site (in Chinese). Archaeology and Cultural Relics. (05), 95-99.
He, K. Y., Liu, X. Y., Chen, J., et al. 2020. Analysis on the Animal Bones Unearthed at Gaoshan Ancient City Site in Dayi County of Sichuan (in Chinese). Sichuan Cultural Relics. (01), 87-95.
Hong, C., Jiang, H., Lü, E., et al. 2012. Identification of milk component in ancient food residue by proteomics. PloS one, 7(5), e37053.
Hou, F. R. 2016. Studies on zooarchaeological remains unearthed during 2012 excavation at Anban site, Fufeng,Shaanxi (in Chinese). [Dissertation]. Northwest University.
Hou, L. L., Wang, N., Lv, P., et al. 2012. Transition of human diets and agricultural economy in Shenmingpu Site, Henan, from the Warring States to Han Dynasties (in Chinese). Sci China Earth Sci, 55: 975–982, doi: 10.1007/s11430-012-4409-0
Hou, L. L., Zhao, J., Deng, H., et al. 2020. The subsistence patterns of Xinding Basin, Shanxi, China during ~4000 yr BP by stable isotopes and plant microfossils analysis (in Chinese). Scientia Sinica Terrae, 50: 369–379, doi: 10.1360/SSTe-2019-0083
Hou, L., Hu, Y., Zhao, X., et al. 2013. Human subsistence strategy at Liuzhuang site, Henan, China during the proto-Shang culture (∼ 2000–1600 BC) by stable isotopic analysis. Journal of Archaeological Science, 40(5), 2344-2351.
Hou, Y. F., Li, S. T., Ma, X. L., Sun, L. 2009. The exploitation of animal resources at the Zhangdeng site in Anyang (in Chinese). Cultural Relics of Central China. (05), 38-47.
Hu, S. M. 2008. Study on animal remains of Yulin Huoshiliang site (in Chinese). Acta Anthropologica Sinica. (03), 232-248.
Hu, S. M. 2020. Public Sharing Report on the Archaeological Results of Tibetan Cultural Relics in 2020.
Hu, S. M., Sun, Z. Y., Yang, L. P., et al. 2013. Research on Faunal Remains from the Yangjiesha Site in Hengshan County, Shaanxi Province (in Chinese). Acta Anthropologica Sinica. (01), 77-92.
Hu, S. M., Wang, W. L., Guo, X. N., et al. 2011a. Faunal Analysis of the Animal Remains Found near the West Gate of the Settlement Moat at Yangguanzhai Site, Gaoling County, Shaanxi Province (in Chinese). Archaeology and Cultural Relics. (06), 97-107.
Hu, S. M., Yang, L. P., Kang, N. W., et al. 2012. An Analysis of Faunal Remains from the Dagujie Site in Hengshan, Shaanxi (in Chinese). Archaeology and Cultural Relics. (04), 106-112.
Hu, S. M., Yang, M. M., Sun, Z. Y., Shao, J. 2016. Study on animal remains unearthed from Shenmu Shimao Site in Shaanxi province in 2012-2013 (in Chinese). Archaeology and Cultural Relics. (04), 109-121.
Hu, S. M., Yang, Q. H., Yang, M. M. 2011b. Analysis of animal remains in Xinglefang site, Huayin, Shaanxi province (in Chinese). Archaeology and Cultural Relics. (06), 117-125.
Hu, Y. W., He, D. L., Dong, Y., et al. 2005. Stable isotopic analysis on human bones from the Xigongqiao site, Tengzhou, Shandong (in Chinese). Quaternary Sciences, 25(5): 561-567.
Huang, Y. P. 2000. Identification and study of the animal remains unearthed in Zhukaigou site. Report on excavation of early Bronze Age site in Zhukaigou (in Chinese). Beijing: Cultural Relics Press.
Huang, Y. P., Zhu, P. 2001. Preliminary observation of T363 animal remains in Wajadi site, Zhongxian County (in Chinese). Proceedings of the Academic Symposium on the Protection of Cultural Relics in Three Shaanxi Provinces. 273-278.
Järve, M., Saag, L., Scheib, C. L., et al. 2019. Shifts in the genetic landscape of the Western Eurasian Steppe associated with the beginning and end of the Scythian dominance. Current Biology, 29(14), 2430-2441.
Jeong, C., Wang, K., Wilkin, S., et al. 2020. A dynamic 6,000-year genetic history of Eurasia’s Eastern Steppe. Cell, 183(4), 890-904.
Jeong, C., Wilkin, S., Amgalantugs, T., et al. 2018. Bronze Age population dynamics and the rise of dairy pastoralism on the eastern Eurasian steppe. Proceedings of the National Academy of Sciences, 115(48), E11248-E11255.
Jingzhou Museum in Hubei Province (JMHB). 2003. Jingzhou Tian Xing Guan No. 2 Chu Tomb (in Chinese). Cultural Relics Publishing House. Beijing.
Kan, Y. 1977. The Neolithic site at Ta-Tun-Tz in Yuanmou County, Yunnan Province (in Chinese). Acta Archaeologica Sinica. (01), 43-72.
Kılınç, G. M., Kashuba, N., Koptekin, D., et al. 2021. Human population dynamics and Yersinia pestis in ancient northeast Asia. Science advances, 7(2), eabc4587.
Lhuillier, J., and Mashkour, M. 2017. Animal exploitation in the oases: an archaeozoological review of Iron Age sites in southern Central Asia. antiquity, 91(357), 655-673.
Li, Y., Chen, T., Liu, H. 2019. A Study of the Pre-Zhou Subsistence Economy in the Ancient Bin Area Using Faunal Remains from the Site of Zaolinhetan in Xunyi, Shaanxi Province (in Chinese). Agricultural History of China. 38(04), 33-42.
Li, Z. P. 2009. Analyses on Faunal Remains from Yinxu Site (in Chinese). [Dissertation]. Graduate School of Chinese Academy of Social Sciences.
Liang, F. W., Zhang, H., Li, W., et al. 2017. Major Achievements in the 2015 to 2016 Field Archaeology on the Haojiatai Site in Luohe City, Henan Province (in Chinese). Huaxia Archaeology. (03), 14-49.
Lightfoot, E., Motuzaite‐Matuzeviciute, G., O'Connell, T. C., et al. 2015. How ‘Pastoral’is Pastoralism? Dietary Diversity in B ronze A ge C ommunities in the Central K azakhstan Steppes. Archaeometry, 57, 232-249.
Lin, M. H. 2019. Analyses on Faunal Remains from Longshangang Site, in Xichuan Gounty, Henan Province (in Chinese). [Dissertation]. Shandong University.
Ling, X. 2010. Study on the diet of Qin people (in Chinese). [Dissertation]. Northwest University.
Ling, X., Chen, L., Tian, Y. Q., et al. 2010a. Carbon and Nitrogen Stable Isotopic Analysis on Human Bones from the Qin Tomb of Sunjianantou Site, Fengxiang, Shaanxi Province (in Chinese). Acta Anthropologica Sinica. (01), 54-61.
Ling, X., Chen, L., Xue, X. M., Zhao, C. C. 2010b. Stable isotope analysis of human bones unearthed from Qingliang Temple Cemetery in Ruicheng, Shanxi (in Chinese). Quaternary Science. 30(02), 415-421.
Ling, X., Wang, W. S., Chen, L., et al. 2010c. Stable lsotope Analysis of Qin Human Bones from Jianhe Cemetery in Baoji City, Shaanxi Province (in Chinese). Archaeology and Cultural Relics. (01), 95-98.
Lipson, M., Cheronet, O., Mallick, S., et al. 2018. Ancient genomes document multiple waves of migration in Southeast Asian prehistory. Science, 361(6397), 92-95.
Liu, H. 2019. The research of animal remains of Maojiaping site in Tianshui, Gansu Province (in Chinese). [Dissertation]. Northwest University.
Liu, L. 2019. The Research of Fanual Remains in Hebosuo Site, Yunnan Province (in Chinese). [Dissertation]. Jilin University.
Liu, L., Yan, Y. M., Qin, X. L. 2001. Animal remains were excavated in 1990 at Kangjia Longshan Cultural Site, Lintong, Shaanxi (in Chinese). Huaxia Archaeology. (01), 3-24.
Liu, X., Lightfoot, E., O’Connell, T. C., et al. 2014. From necessity to choice: dietary revolutions in west China in the second millennium BC. World archaeology, 46(5), 661-680.
Liu, Y. L. 2019. The Research of Faunal Remains in Liujiazhuang Site of Shang Dynasty (in Chinese). [Dissertation]. Shandong University.
Liu, Y. T. 2014. Study on animal remains unearthed from Gongyihua Dizui site in Henan Province (in Chinese). [Dissertation]. Graduate School of Chinese Academy of Social Sciences.
Losey, R. J., Nomokonova, T., Savel'ev, N. A. 2016. Humans and animals at Bugul'deika II, a Trans-Holocene Habitation site on the shore of Lake Baikal, Russia. Quaternary international, 419, 62-73.
Lv, P., Dai, L. L., Wu, W. H. 2020. Discuss the prehistory of Lingjiatan culture from animal remains (in Chinese). Cultural Relics in Southern China. (03), 172-178.
Ma, M. M. 2013. Human dietary changes and Agriculture Developments in the Hehuang and Contiguous Regions in the Second Millennium BC-Stable Isotopic Evidence (in Chinese). [Dissertation]. Lanzhou University.
Ma, X. L. 2007. Fauna of Xipo site of Lingbao, Henan and related issues (in Chinese). Cultural Relics of Central China. (04), 48-61.
Machicek, M. L. 2010. Reconstructing past diet in Mongolia from stable isotope analysis in. Dundgov’aimagt khiisen arkheologiin sudalgaa: Baga Gazryn Chuluu, 430-435.
Matuzeviciute, G. M., Kiryushin, Y. F., Rakhimzhanova, S. Z., et al. 2016. Climatic or dietary change? Stable isotope analysis of Neolithic–Bronze Age populations from the Upper Ob and Tobol River basins. The Holocene, 26(10), 1711-1721.
Matuzeviciute, G. M., Lightfoot, E., O'Connell, T. C., et al. 2015. The extent of cereal cultivation among the Bronze Age to Turkic period societies of Kazakhstan determined using stable isotope analysis of bone collagen. Journal of archaeological Science, 59, 23-34.
Matuzeviciute, G. M., Tabaldiev, K., Hermes, T., et al. 2020. High-altitude agro-pastoralism in the Kyrgyz Tien Shan: New excavations of the chap farmstead (1065–825 cal bc). Journal of Field Archaeology, 45(1), 29-45.
McColl, H., Racimo, F., Vinner, L., et al. 2018. The prehistoric peopling of Southeast Asia. Science, 361(6397), 88-92.
Mileto, S., Kaiser, E., Rassamakin, Y., et al. 2017. Differing modes of animal exploitation in North-Pontic Eneolithic and Bronze Age societies. STAR: Science & Technology of Archaeological Research, 3(1), 112-125.
Miller, A. V., Usmanova, E., Logvin, V., et al. 2014. Subsistence and social change in central Eurasia: stable isotope analysis of populations spanning the Bronze Age transition. Journal of Archaeological Science, 42, 525-538.
Murphy, E. M., Schulting, R., Beer, N., et al. 2013. Iron Age pastoral nomadism and agriculture in the eastern Eurasian steppe: implications from dental palaeopathology and stable carbon and nitrogen isotopes. Journal of archaeological Science, 40(5), 2547-2560.
Narasimhan, V. M., Patterson, N., Moorjani, P., et al. 2019. The formation of human populations in South and Central Asia. Science, 365(6457), eaat7487.
Ning, C., Li, T., Wang, K., et al. 2020. Ancient genomes from northern China suggest links between subsistence changes and human migration. Nature communications, 11(1), 1-9.
Ning, C., Wang, C. C., Gao, S., et al. 2019. Ancient genomes reveal Yamnaya-related ancestry and a potential source of Indo-European speakers in Iron Age Tianshan. Current Biology, 29(15), 2526-2532.
Nomokonova, T., Losey, R. J., Weber, A., et al. 2010. Late Holocene subsistence practices among Cis-Baikal pastoralists, Siberia: zooarchaeological insights from Sagan-Zaba II. Asian perspectives, 157-179.
Outram, A. K., Kasparov, A., Stear, N. A., et al. 2012. Patterns of pastoralism in later Bronze Age Kazakhstan: new evidence from faunal and lipid residue analyses. Journal of Archaeological Science, 39(7), 2424-2435.
Pechenkina, E. A., Ambrose, S. H., Xiaolin, M., Benfer Jr, R. A. 2005. Reconstructing northern Chinese Neolithic subsistence practices by isotopic analysis. Journal of archaeological Science, 32(8), 1176-1189.
Pei, D. M., Hu, Y. W., Yang, Y. M. 2008. Paleodietary Analysis of Humans from the Neiyangyuan Site of Xiangning, Shanxi Province (in Chinese). Acta Anthropologica Sinica. (04), 379-384.
Peking University, Zhengzhou Institute of Cultural Relics and Archaeology (ZICRA). 2008. Report on archaeological excavations in 1999 and 2000 (in Chinese). Culture Relics Publishing House. Beijing.
Privat K. 2004. Palaeoeconomy of the Eurasian steppe: biomolecular studies. Doctoral Dissertation. Oxford: University of Oxford
Rao, X. Y. 2014. Research on the Faunal Remains of Longshan Culture in Dinggong Site Zouping (in Chinese). [Dissertation]. Shandong University.
Ren, L. L. 2017. A study on animal exploitation strategies from the late Neolithic to Bronze Age in northeastern Tibetan Plateau and its surrounding areas, China (in Chinese). [Dissertation]. Lanzhou University.
Shinde, V., Narasimhan, V. M., Rohland, N., et al. 2019. An ancient Harappan genome lacks ancestry from steppe pastoralists or Iranian farmers. Cell, 179(3), 729-735.
Si, Y., Lv, E. G., Li, X., et al. 2013. Exploration of human diets and populations from the Yanghai Tombs, Xinjiang (in Chinese). Chinese Science Bulletin. 58(15), 1422-1429.
Song, S. 2016. A Study of the Faunal Remains Excavated from Nanbaoligaotu Tomb in Inner Mongolia Autonomous Region and Related Problems (in Chinese). [Dissertation]. Jilin University.
Song, Y. 2010. Analysis of the faunal remains excavated in 1984 from Daxinzhuang site, Ji’nan City (in Chinese). in East Asia Archaeology V, ed Institute of Cultural Heritage of Shandong University (Beijing: Science Press), 346–355.
Song, Y. B. 2012. Zooarchaeology Research of Neolithic Period, Haidai Region (in Chinese). [Dissertation]. Shandong University.
Song, Y. B. 2013. Preliminary analysis of animal remains unearthed in beiqian Site in 2009 and 2011 (in Chinese). East Asia Archaeology. (00), 194-215.
Song, Y. B. 2019. The Subsistence Research of the Middle and Late Majiabang Culture:A Zooarchaeology Perspective (in Chinese). Southeast Culture. (05), 47-55.
Song, Y. B., Chen, G. K., Wang, H., Fan, X. J., Jin, G, Y. 2016. Analysis of animal remains unearthed in 2014 in Xicheng Yi Site, Zhangye (in Chinese). East Asia Archaeology. (00), 233-242.
Song, Y. B., Li, Q., He, D. L. 2013. Analysis of animal remains in Houyangguanzhuang site, Cangshan (in Chinese). Haidai archaeology. (00), 108-132.
Song, Y. B., Song, J. L., He, D. L. 2012. Analysis of animal remains unearthed from Xilongshan Cultural Site in Zhuangli, Tengzhou, Shandong province (in Chinese). East Asia Archaeology. (00), 609-626.
Song, Y., Yan, S., Tong, P., and Wei, C. 2010. The study of faunal remains from Tangshan and Qianbu, Huantai County, Shandong Province (in Chinese), in East Asia Archaeology V, ed Institute of Cultural Heritage of Shandong University (Beijing: Science Press), 315–345.
Sun, N., Ma, Q., Han, B., Yang, Y. 2023. New insights into the subsistence strategies of the northwest frontier of the Western Zhou Dynasty (1046–771 BCE) through pottery lipid analysis. Archaeological and Anthropological Sciences, 15(6), 80.
Sun, Y. Z. 2019. Carbon and nitrogen stable isotope of the human and animal bones from the Hengshui cemetery (in Chinese). [Dissertation]. Shanxi University.
Suo, X. F., Li, S. B. 2013. Neolithic animal remains in western Liaoning (in Chinese). Steppe Cultural Relics. (01), 43-49.
Suzhou Institute of Archaeology (SIA). 2011. Research report on animal remains unearthed from Chuodun Site (in Chinese). Culture Relics Publishing House. Beijing.
Svyatko S, Murphy E, Schulting R, Mallory J. 2007. Environment, lifestyle and diet of prehistoric populations from the Minusinsk Basin, Southern Siberia, Russia. In: Makohonienko M, Makowiecki D, Czerniawska J, eds. Poznań: Eurasian perspectives on environmental archaeology. 139-142
Taché, K., Jaffe, Y., Craig, O. E., et al. 2021. What do “barbarians” eat? Integrating ceramic use-wear and residue analysis in the study of food and society at the margins of Bronze Age China. PLos one, 16(4), e0250819.
Tang, L., Wilkin, S., Richter, K. K., et al. 2023. Paleoproteomic evidence reveals dairying supported prehistoric occupation of the highland Tibetan Plateau. Science advances, 9(15), eadf0345.
Tang, M., Wang, X. Y., Hou, K., Hou, L. L. 2018. Carbon and nitrogen stable isotope of the human bones from the Xiaonanzhuang cemetery, Jinzhong, Shanxi: A preliminary study on the expansion of wheat in ancient Shanxi, China (in Chinese). Acta Anthropologica Sinica. 37(02), 318-330.
Taylor, W. T., Pruvost, M., Posth, C., et al. 2021. Evidence for early dispersal of domestic sheep into Central Asia. Nature Human Behaviour, 5(9), 1169-1179.
The Gansu Provincial Institute of Cultural Relics and Archaeology (GPICRA). 2006. Dadiwan in Qin’an: Report on Excavations at a Neolithic Site (in Chinese). Culture Relics Publishing House. Beijing.
The Yunnan Provincial Institute of Cultural Relics and Archaeology (YPICRA). 2010. Gengma Shifodong (in Chinese). Culture Relics Publishing House. Beijing.
Unterländer, M., Palstra, F., Lazaridis, I., et al. 2017. Ancestry and demography and descendants of Iron Age nomads of the Eurasian Steppe. Nature communications, 8(1), 1-10.
Wang, C. C., Yeh, H. Y., Popov, A. N., et al. 2021. Genomic insights into the formation of human populations in East Asia. Nature, 591(7850), 413-419.
Wang, F., Song, Y. B., Li, B. S., et al. 2013. Carbon and nitrogen stable isotope analysis of human and animal bones from the Beiqian site (in Chinese). Scientia Sinica(Terrae). 43(12), 2029-2036.
Wang, H. Y. 2019. The Study on Faunal Remains from Dasikong Site, Anyang, in 2016 (in Chinese). [Dissertation]. Shandong University.
Wang, J. 2018. A zooarchaeological study of the Haimenkou Site, Yunnan Province, China. BAR Publishing. Oxford
Wang, J. 2019. Research on the Faunal Remains of Middle-late Dawenkou Culture Unearthed during 2017 Excavation at Jiaojia Site, Zhangqiu (in Chinese). [Dissertation]. Shandong University.
Wang, Y. S., Ling, X., Liang, Y. et al. 2019. Study on the Qin Ancestors'Bones in Maojiaping Site at Gangu Country by carbon and nitrogen isotope analysis (in Chinese). Journal of Northwest University (Natural Science Edition). 49(05), 729-735.
Wang, Y. Y., Chen, Q. J., Bao, S. G., Wang, W. L. 2017. Study on the Faunal Remains of the Nailingao Site in 2015, Inner Mongolia (in Chinese). Steppe Cultural Relics. (01), 115-124.
Warinner, C., Hendy, J., Speller, C., et al. 2014. Direct evidence of milk consumption from ancient human dental calculus. Scientific reports, 4(1), 1-6.
Weber, A. W., Link, D. W., Katzenberg, M. A. 2002. Hunter-gatherer culture change and continuity in the Middle Holocene of the Cis-Baikal, Siberia. Journal of Anthropological Archaeology, 21(2), 230-299.
Weber, A. W., White, D., Bazaliiskii, V. I., et al. 2011. Hunter–gatherer foraging ranges, migrations, and travel in the middle Holocene Baikal region of Siberia: Insights from carbon and nitrogen stable isotope signatures. Journal of Anthropological Archaeology, 30(4), 523-548.
Wilkin, S., Ventresca Miller, A., Taylor, W. T., et al. 2020. Dairy pastoralism sustained eastern Eurasian steppe populations for 5,000 years. Nature ecology & evolution, 4(3), 346-355.
Wu, X. Z., Zou, H. X., Huang, M. B. 2015b. A Research of Domestic Animal Bones from the Lanjiazhai Site (in Chinese). Acta Anthropologica Sinica. 34(03), 353-366.
Wu, X., Miller, N. F., & Crabtree, P. 2015a. Agro-pastoral strategies and food production on the Achaemenid frontier in Central Asia: a case study of Kyzyltepa in southern Uzbekistan. Iran, 53(1), 93-117.
Xie, M., Shevchenko, A., Wang, B., et al. 2016. Identification of a dairy product in the grass woven basket from Gumugou Cemetery (3800 BP, northwestern China). Quaternary International, 426, 158-165.
Yang, C. 2007. The Research of the Animal Remains of Xicha Site in Neimenggu (in Chinese). [Dissertation]. Jilin University.
Yang, J. 2006. A zooarchaeological study of erlitou site, Yanshi, Henan province (in Chinese). [Dissertation]. Graduate School of Chinese Academy of Social Sciences.
Yang, M. 2018. The Animal Remains Research of Shangpo Site in Xiping Country in Henna Province (in Chinese). [Dissertation]. Henan University.
Yang, M. A., Fan, X., Sun, B., et al. 2020. Ancient DNA indicates human population shifts and admixture in northern and southern China. Science, 369(6501), 282-288.
Yang, Y., Shevchenko, A., Knaust, A., et al. 2014. Proteomics evidence for kefir dairy in Early Bronze Age China. Journal of Archaeological Science, 45, 178-186.
Ye, M. L. 2015. Ecological Adaptation to the Development of Qijia Culture Agriculture: A Preliminary study on primitive grass agriculture -- taking Lajia site in Qinghai Province as an example (in Chinese). Agricultural Archaeology. (06), 19-26.
Yi, H. L. 2019. Animal Exploitation of Late Dawenkou Culture in Huai River Basin: Case Studies from Jinzhai Site and Zhaozhuang Site (in Chinese). [Dissertation]. Shandong University.
Yi, H. L., Gan, H. Y., Xu, J. 2021. A Study of Faunal Remains from the Kaizhuang Site in Dongtai, Jiangsu Province (in Chinese). Southeast Culture. (03), 80-91.
Yixiduoji. 2022. A brief introduction to the utilization of prehistoric animals and the remains of birds and beasts in Tibet (in Chinese). Identification and Appreciation to Cultural Relics. (07), 111-115.
Yoneda, M., Adachi, T., Nakano, N., Funahashi, K., Tanaka, Y., Osanai, Y. 2016. Carbon and nitrogen stable isotope ratios and radiocarbon ages on the skeletal remains from Daram and Tevsh sites of the Bronze Age, Mongolia. In: Miyamoto K, Obata H, eds. Excavations at Daram and Tevsh Sites: A report on Joint Mongolian-Japanese excavations in outer Mongolia. Fukuoka: Department of Archaeology, Kyus…
You, Y. 2012. Study on animal bones unearthed from Dongheigou site in Xinjiang (in Chinese). [Dissertation]. Graduate School of Chinese Academy of Social Sciences.
You, Y., Yuan, G. K., Zhao, Y. N., Jing, S. Y. 2017. Research on Animal Remains Unearthed in Meishan Site, Linru County, Henan Province (in Chinese). Cultural Relics in Southern China. (03), 165-176.
Yu, C., Lv, P., Zhao, C. C. 2011. Identification and study of animal bones unearthed from Xishan site in Lixian County gansu Province (in Chinese). Cultural Relics in Southern China. (03), 73-79.
Yu, D. 2008. A Study of the Faunal Remains from the Nanfangshui Site in Tangxian (in Chinese). [Dissertation]. Jilin University.
Yu, H., Spyrou, M. A., Karapetian, M., et al. 2020. Paleolithic to Bronze Age Siberians reveal connections with first Americans and across Eurasia. Cell, 181(6), 1232-1245.
Zhang, N. N. 2019. Stable Isotope Analysis on Human Skeletons from the Warring States Period of Dashengzhao Cemetery in Changge (in Chinese). [Dissertation]. Zhengzhou University.
Zhang, Q. C., Chang, X. E., Liu, G. R. 2010. Stable lsotopic Analysis of Human Bones Unearthed from Tianshan Beilu Cemetery in HamiXinjiang (in Chinese). The Western Regions Studies. (02), 38-43.
Zhang, Q. C., Jacqueline, T. E., Wang, L. X., Ta, L. 2008. Stable isotope analysis of human bones in jinggouzi Cemetery, Linxi County, Inner Mongolia (in Chinese). Research of China's Frontier Archaeology. (00), 322-327.
Zhang, Q. C., Jacqueline, T. E., Wei, J., Zhu, H. 2010. Paleodietary Studies Using Stable Carbon and Nitrogen Isotopes from HumanBone:An Example from the Miaozigou Site,Qahar Youyi Qianqi, lnner Mongolia (in Chinese). Acta Anthropologica Sinica. (03), 270-275.
Zhang, Q. C., Li, Y. S. 2006. Analysis of Food Structure of Ancient Inhabitants in No.1 Cemetery of Qiongkeke at Nilka County, Xinjiang (in Chinese). The Western Regions Studies. (04), 78-81.
Zhang, Q. C., Zhang, Q., Peng, S. G., et al. 2015. Stable Isotope Analysis of the Human Remains from the 'Sacrificial Pit'at the Dashanqian Site of the Upper Xiajiadian Culture in Chifeng, Inner Mongolia (in Chinese). Archaeology and Cultural Relics. (04), 107-110.
Zhang, Q. C., Zhu, H. 2011. Carbon and Nitrogen Stable lsotope Analysis of the Human Bones from the Gumugou Cemetery in Xin jiang:A Preliminary Exploration of the early Population Dietary in Lop Nur (in Chinese). The Western Regions Studies. (03), 91-96.
Zhang, Q. C., Zhu, H., Hu, Y. W., et al. 2006. Paleodietary Studies of ancient inhabitants of Xindianzi Cemetery in Helinger County, Inner Mongolia (in Chinese). Cultural Relics. (01), 87-91.
Zhang, X. L., Qiu, S. H., Bo, G. C., et al. 2007. Carbon and Nitrogen Stable lsotope Analysis of some human bones from the Erlitou and Taosi sites (in Chinese). Science Press. Beijing.
Zhang, X. L., Qiu, S. H., Zhang, J., Guo, W. 2014. Carbon and nitrogen stable isotope analysis of human bones unearthed from Duogang Cemetery in Xinjiang (in Chinese). Cultural Relics in Southern China. (03), 79-91.
Zhang, X. L., Qiu, S. H., Zhong, J., et al. 2010. Studies on Diet of the Ancient People of the Yangshao Cultural Sites in the Central Plains (in Chinese). Acta Anthropologica Sinica. (02), 197-207.
Zhang, X. L., Qiu, S. H., Zhong, J., Liang, Z. H. 2012. Carbon and nitrogen stable isotope analysis of human bones unearthed from Qianzhang Cemetery in Tengzhou, Shandong province (in Chinese). Archaeology. (09), 83-96.
Zhang, X. L., Wang, J. X., Xian, Z. Q., Qiu, S. H. 2003. Study on food structure of ancient human (in Chinese). Archaeology. (02), 158-171.
Zhang, X. L., Ye, M. L. 2016. Preliminary Discussion on the Food of Ancestors in Lajia Site——The Stable lsotope Analysis on the Carbon and Nitrogen of Human Bone Unearthed the Disaster Scene in Lajia Site (in Chinese). Cultural Relics in Southern China. (04), 197-202.
Zhang, X. L., Zhang, J., Li, Z. P., et al. 2015. Preliminary analysis on the food condition of the ancestors of Xicheng Yi site in Zhangye City, Gansu Province (in Chinese). Archaeology. (07), 110-120.
Zhang, X. Y., Wei, D., Wu, Y., et al. 2016. Carbon and nitrogen stable isotope ratio analysis of Bronze Age humans from the Xiabandi cemetery, Xinjiang, China: Implications for cultural interactions between the East and West (in Chinese). Chin Sci Bull 61: 3509–3519, doi: 10.1360/N972016-00514
Zhang, Y. N., Gao, Y., Yang, J. S., et al. 2023. The early milk consumption on the Tibetan Plateau. Science Bulletin, 68(4), 393-396.
Zhang, Y., Huang, Y. P. 2019. Study on Raising Animals from Cuntou Site (in Chinese). Cultural Relics in Southern China. (04), 121-127.
Zhang, Z. 2015. The research of faunal remains from Neolithic at Houtaomuga Site (2011-2012 excavation) (in Chinese). [Dissertation]. Jinlin University.
Zhao, C. 2009. A Study on the Faunal Remains of Prehistoric Period in Guanzhong Region (in Chinese). [Dissertation]. Jilin University.
Zhou, L. G. 2017. A Study of the Tombs and Society of the Henan Longshan Culture by Means of Stable Carbon and Nitrogen Isotope Analysis (in Chinese). Huaxia Archaeology. (03), 145-152.
Zhou, L., Garvie-Lok, S. J., Fan, W., Chu, X. 2017. Human diets during the social transition from territorial states to empire: Stable isotope analysis of human and animal remains from 770 BCE to 220 CE on the Central Plains of China. Journal of Archaeological Science: Reports, 11, 211-223.
