# Supplementary material for: Genetic and cultural adaptations underlie the establishment of dairy pastoralism in the Tibetan Plateau
Source: BMC Biol. 2023 Oct 5;21:208. doi: 10.1186/s12915-023-01707-x (PMC10557253; doi:10.1186/s12915-023-01707-x)
Supplement: Supplementary file 3 — Additional file 3: Table S4. The genotyping of −13838G/A in ancient DNA samples in the Tibetan Plateau. [file 12915_2023_1707_MOESM3_ESM.xlsx]

## Sheet: aDNA
Table S4. The genotyping of -13838G/A in ancient DNA samples in the Tibetan Plateau.
Ancient lable	Date (cal BP)	Site location	Size a	Allele G	Allele A	Missing	Reference b
Suila	3444-3267	Suila, Mustang, Nepal	1	0	0	1	Liu et al. 2022. Nat Commun. 13(1):1203.
Lubrak	3219-3073	Lubrak, Mustang, Nepal	2	0	0	2	Liu et al. 2022. Nat Commun. 13(1):1203.
Chokhopani	2727-2547	Chokhopani, Mustang, Nepal	3	4	0	1	Liu et al. 2022. Nat Commun. 13(1):1203.
Rhirhi	2753-2715	Rhirhi, Mustang, Nepal	4	6	0	1	Liu et al. 2022. Nat Commun. 13(1):1203.
Kyang	2712-2010	Kyang, Manang, Nepal	7	12	2	0	Liu et al. 2022. Nat Commun. 13(1):1203.
Mebrak	2700-1935	Mebrak, Mustang, Nepal	9	10	2	3	Liu et al. 2022. Nat Commun. 13(1):1203.
Samdzong	1543-998	Samdzong, Mustang, Nepal	12	10	2	6	Liu et al. 2022. Nat Commun. 13(1):1203.
Zongri5.1k	5260-4863	Zongri, Qinghai, China	1	2	0	0	Wang et al. 2023. Sci Adv. 9(11):eadd5582.
Zongri4.7k	4850-4649	Zongri, Qinghai, China	1	0	0	1	Wang et al. 2023. Sci Adv. 9(11):eadd5582.
Zongri4.5k_o2	4411-4247	Zongri, Qinghai, China	1	2	0	0	Wang et al. 2023. Sci Adv. 9(11):eadd5582.
Zongri4.5k_o1	4425-4242	Zongri, Qinghai, China	1	2	0	0	Wang et al. 2023. Sci Adv. 9(11):eadd5582.
Zongri4.5k	4516-4157	Zongri, Qinghai, China	6	6	0	3	Wang et al. 2023. Sci Adv. 9(11):eadd5582.
Zongri4.1k	4290-4005	Zongri, Qinghai, China	2	0	0	2	Wang et al. 2023. Sci Adv. 9(11):eadd5582.
CSP046_2nd_kin	4808-4453	Zongri, Qinghai, China	1	2	0	0	Wang et al. 2023. Sci Adv. 9(11):eadd5582.
C4783_C202_2nd_kin	4856-4646	Zongri, Qinghai, China	1	0	0	1	Wang et al. 2023. Sci Adv. 9(11):eadd5582.
C4779_2nd_kin	~4500	Zongri, Qinghai, China	1	2	0	0	Wang et al. 2023. Sci Adv. 9(11):eadd5582.
C4778_2nd_kin	~4500	Zongri, Qinghai, China	2	4	0	0	Wang et al. 2023. Sci Adv. 9(11):eadd5582.
C4777_self_kin	4086-3897	Zongri, Qinghai, China	1	2	0	0	Wang et al. 2023. Sci Adv. 9(11):eadd5582.
C4777_2nd_kin	~4500	Zongri, Qinghai, China	1	0	0	1	Wang et al. 2023. Sci Adv. 9(11):eadd5582.
C050_1st_kin	4842-4624	Zongri, Qinghai, China	1	2	0	0	Wang et al. 2023. Sci Adv. 9(11):eadd5582.
Yushu0.5k	550-513	Yushu, Qinghai, China	1	0	0	1	Wang et al. 2023. Sci Adv. 9(11):eadd5582.
Yushu2.8k	2997-2755	Pukagongma, Qinghai, China	5	2	0	4	Wang et al. 2023. Sci Adv. 9(11):eadd5582.
Shigatse1.5k_2	~1500	Zhangcun, Tibet, China	1	0	0	1	Wang et al. 2023. Sci Adv. 9(11):eadd5582.
Shigatse1.5k_1	1520-1363	Zhangcun, Tibet, China	1	2	0	0	Wang et al. 2023. Sci Adv. 9(11):eadd5582.
Shannan2.2k_2	2341-2153	Yusa, Tibet, China	1	0	0	1	Wang et al. 2023. Sci Adv. 9(11):eadd5582.
Chamdo2.7k	2842-2472	Xiaoenda, Tibet, China	2	2	0	1	Wang et al. 2023. Sci Adv. 9(11):eadd5582.
Shannan3k	3063-2873	Tingcun, Tibet, China	1	0	0	1	Wang et al. 2023. Sci Adv. 9(11):eadd5582.
Shigatse2.6k	2745-2425	Sila, Tibet, China	2	2	0	1	Wang et al. 2023. Sci Adv. 9(11):eadd5582.
Lhasa0.7k	<1200	Shigou, Tibet, China	1	2	0	0	Wang et al. 2023. Sci Adv. 9(11):eadd5582.
Shigatse1.9k	1928-1745	Sding Chung, Tibet, China	1	2	0	0	Wang et al. 2023. Sci Adv. 9(11):eadd5582.
Chamdo2.8k_2	~2800	Redilong, Tibet, China	1	2	0	0	Wang et al. 2023. Sci Adv. 9(11):eadd5582.
Chamdo2.8k_1	2850-2757	Redilong, Tibet, China	1	0	0	1	Wang et al. 2023. Sci Adv. 9(11):eadd5582.
Shigatse1.2k	1291-1174	Rangjun, Tibet, China	1	0	0	1	Wang et al. 2023. Sci Adv. 9(11):eadd5582.
Ngari2.3k_o2	~2300	Piyangjiweng, Tibet, China	1	0	0	1	Wang et al. 2023. Sci Adv. 9(11):eadd5582.
Ngari2.3k_o1	~2300	Piyangjiweng, Tibet, China	1	2	0	0	Wang et al. 2023. Sci Adv. 9(11):eadd5582.
Ngari2.3k	2344-2155	Piyangjiweng, Tibet, China	4	0	0	4	Wang et al. 2023. Sci Adv. 9(11):eadd5582.
C4566_self_kin	2348-2158	Piyangjiweng, Tibet, China	2	2	0	1	Wang et al. 2023. Sci Adv. 9(11):eadd5582.
Nagqu2.7k	2767-2709	Ousui, Tibet, China	1	2	0	0	Wang et al. 2023. Sci Adv. 9(11):eadd5582.
Nagqu1.4k	1520-1192	Ounie, Tibet, China	3	2	0	2	Wang et al. 2023. Sci Adv. 9(11):eadd5582.
Shigatse2.1k	2336-2000	Nudagang, Tibet, China	3	4	0	1	Wang et al. 2023. Sci Adv. 9(11):eadd5582.
C5148_self_kin	~2200	Nudagang, Tibet, China	1	0	0	1	Wang et al. 2023. Sci Adv. 9(11):eadd5582.
Shigatse0.9k	973-779	Longsangquduo, Tibet, China	13	16	2	4	Wang et al. 2023. Sci Adv. 9(11):eadd5582.
C5164_1st_kin	~900	Longsangquduo, Tibet, China	1	0	0	1	Wang et al. 2023. Sci Adv. 9(11):eadd5582.
Shigatse0.7k	772-560	Latuotanggu, Tibet, China	3	4	0	1	Wang et al. 2023. Sci Adv. 9(11):eadd5582.
C5171_2nd_kin	683-563	Latuotanggu, Tibet, China	1	0	2	0	Wang et al. 2023. Sci Adv. 9(11):eadd5582.
C5171_1st_kin	909-732	Latuotanggu, Tibet, China	1	0	0	1	Wang et al. 2023. Sci Adv. 9(11):eadd5582.
Lhasa1.1k	1178-977	Lajue, Tibet, China	1	0	0	1	Wang et al. 2023. Sci Adv. 9(11):eadd5582.
Nyingchi0.8k	909-732	Kangyu, Tibet, China	1	2	0	0	Wang et al. 2023. Sci Adv. 9(11):eadd5582.
Shannan2.2k_1	2326-2099	Jiesang, Tibet, China	2	0	0	2	Wang et al. 2023. Sci Adv. 9(11):eadd5582.
Nyingchi0.1k	275-8	Gutong, Tibet, China	1	0	0	1	Wang et al. 2023. Sci Adv. 9(11):eadd5582.
Ngari0.1k	262-27	Gelintang, Tibet, China	1	2	0	0	Wang et al. 2023. Sci Adv. 9(11):eadd5582.
Nagqu1.6k	1738-1590	Gangre, Tibet, China	1	2	0	0	Wang et al. 2023. Sci Adv. 9(11):eadd5582.
Lhasa1k	1055-916	Gachong, Tibet, China	1	2	0	0	Wang et al. 2023. Sci Adv. 9(11):eadd5582.
Shannan1.3k	1400-1176	Dama, Tibet, China	2	2	0	1	Wang et al. 2023. Sci Adv. 9(11):eadd5582.
Nagqu1.1k	1179-963	Chaxiutang, Tibet, China	1	2	0	0	Wang et al. 2023. Sci Adv. 9(11):eadd5582.
Nagqu2.5k	2683-2352	Butaxiongqu, Tibet, China	1	2	0	0	Wang et al. 2023. Sci Adv. 9(11):eadd5582.
Nyingchi2k_o	1992-1830	Agangrong, Tibet, China	1	0	0	1	Wang et al. 2023. Sci Adv. 9(11):eadd5582.
Nyingchi2k	2100-1882	Agangrong, Tibet, China	2	4	0	0	Wang et al. 2023. Sci Adv. 9(11):eadd5582.
Note
a Allele 1 + Allele 2 + 2 * Missing is constant on autosomal variants; size = (Allele 1 + Allele 2 + 2 * Missing)/2.
b The data of Jeong et al. 2016 PNAS were integrated into Liu et al. 2022. Nat Commun. In the data reported in Zhu et al. 2022. iSceince, only one mapped read covered -13838G/A.
